# Supplementary material for: Dynamic relocalization of cytosolic type III secretion system components prevents premature protein secretion at low external pH
Source: Nat Commun. 2021 Mar 12;12:1625. doi: 10.1038/s41467-021-21863-4 (PMC7954860; doi:10.1038/s41467-021-21863-4)
Supplement: Supplementary file 9 — Supplementary Data 1 [file 41467_2021_21863_MOESM9_ESM.xlsx]

## Sheet: Disassembly of foci at pH 7->4
Disassembly of foci upon pH shift from 7 to 4 (blue curve in Suppl. Fig. 9)
time (sec)		-40	-30	-20	-10	0	10	20	30	40	50	60	70	80	90	100	110	120	130	140	150	160	170	180	190	200	210	220	230	240	250	260	270	280	290	300	310	320	330	340	350	360	370	380	390	400	410	420	430
avg. number of foci		3.04011	3.14327	3.10602	3.16619	3.1268	3.25588	2.99427	2.97414	2.81089	2.67622	2.53868	2.33238	2.10888	1.98567	1.87393	1.70893	1.66476	1.60745	1.41787	1.4564	1.40058	1.41787	1.39883	1.36337	1.36765	1.31157	1.32849	1.21283	1.28779	1.32344	1.30145	1.21701	1.28152	1.27778	1.34718	1.39589	1.30383	1.40719	1.38824	1.31563	1.32059	1.30294	1.26176	1.3432	1.31579	1.22449	1.3783	1.31195
st.dev.		2.50025	2.54547	2.46649	2.60766	2.48488	2.51059	2.53707	2.51151	2.40062	2.39397	2.40613	2.28654	2.11444	2.02919	1.99313	1.86045	1.74509	1.73638	1.50568	1.56804	1.45582	1.47856	1.42019	1.4464	1.41946	1.3609	1.45274	1.32615	1.35796	1.39487	1.3921	1.36548	1.30719	1.35989	1.44583	1.46484	1.37572	1.3805	1.45812	1.41131	1.3996	1.3412	1.28722	1.37397	1.3784	1.35045	1.41442	1.36757
s.e.m.		0.133835	0.136256	0.132028	0.139585	0.133395	0.136156	0.135807	0.134631	0.128502	0.128146	0.128797	0.122396	0.113184	0.10862	0.10669	0.0998742	0.0934125	0.0929461	0.0808293	0.0845428	0.0781527	0.0793735	0.0769076	0.0779845	0.0769813	0.0741327	0.0783262	0.0716052	0.0732162	0.0759835	0.074948	0.0739448	0.0707883	0.0735344	0.0787592	0.0793254	0.0747191	0.0755375	0.0790777	0.0766518	0.0759037	0.0727367	0.0698094	0.0747343	0.0745353	0.0729177	0.0765952	0.0738416
number of cells		349	349	349	349	347	340	349	348	349	349	349	349	349	349	349	347	349	349	347	344	347	347	341	344	340	337	344	343	344	337	345	341	341	342	337	341	339	334	340	339	340	340	340	338	342	343	341	343
time (sec)	t (s)	-40	-30	-20	-10	0	10	20	30	40	50	60	70	80	90	100	110	120	130	140	150	160	170	180	190	200	210	220	230	240	250	260	270	280	290	300	310	320	330	340	350	360	370	380	390	400	410	420	430
number of cells with n foci	16	0	0	0	1	0	0	1	1	0	0	0	0	0	0	0	0	0	0	0	0	0	0	0	0	0	0	0	0	0	0	0	0	0	0	0	0	0	0	0	0	0	0	0	0	0	0	0	0
	15	0	1	0	0	0	0	0	0	1	0	1	1	0	0	0	0	0	0	0	0	0	0	0	0	0	0	0	0	0	0	0	0	0	0	0	0	0	0	0	0	0	0	0	0	0	0	0	0
	14	1	0	1	1	0	1	1	2	0	2	1	1	0	0	0	0	0	0	0	0	0	0	0	0	0	0	0	0	0	0	0	0	0	0	0	0	0	0	0	0	0	0	0	0	0	0	0	0
	13	0	0	1	1	2	0	0	0	1	1	1	1	1	0	1	0	0	0	0	0	0	0	0	0	0	0	0	0	0	0	0	0	0	0	0	0	0	0	0	0	0	0	0	0	0	0	0	0
	12	2	1	0	0	2	2	0	0	0	0	0	0	0	1	0	1	0	0	0	0	0	0	0	0	0	0	0	0	0	0	0	0	0	0	0	0	0	0	0	0	0	0	0	0	0	0	0	0
	11	1	0	1	1	1	1	1	0	0	1	1	1	1	1	0	0	0	1	0	0	0	0	0	0	0	0	0	0	0	0	1	0	0	0	0	0	0	0	0	0	0	0	0	0	0	0	0	0
	10	0	3	1	1	1	0	1	2	2	0	1	0	0	0	2	2	0	0	0	0	0	0	0	0	0	0	0	0	0	0	0	0	0	0	0	0	0	0	0	0	0	0	0	0	0	0	0	0
	9	4	4	5	5	1	3	6	3	5	2	1	2	2	1	2	1	2	0	0	0	0	1	0	0	0	0	0	0	0	0	0	0	0	0	0	0	1	0	0	0	0	0	0	0	0	0	0	0
	8	7	10	8	11	7	9	3	5	5	6	6	3	4	5	1	1	2	2	3	2	2	0	1	1	1	0	2	0	0	1	0	1	0	1	1	0	0	0	2	0	0	0	0	1	0	0	0	0
	7	15	13	9	9	14	19	14	12	9	11	9	4	6	4	4	2	2	4	0	3	1	1	0	0	0	2	1	1	1	1	0	2	1	1	3	4	0	1	1	1	1	0	1	0	3	1	2	1
	6	21	23	24	28	23	22	23	25	19	16	14	13	10	8	6	4	5	4	1	2	1	4	6	3	3	3	5	1	2	2	2	3	0	0	2	1	2	2	3	5	2	2	0	4	2	2	6	1
	5	42	42	42	35	34	36	35	29	29	26	21	24	18	17	19	12	13	11	7	9	5	7	3	8	7	3	4	8	6	6	2	3	5	6	3	5	5	7	6	4	12	6	6	5	6	7	6	7
	4	48	57	60	53	72	68	63	54	51	36	46	39	35	28	19	24	23	26	25	20	21	15	14	20	14	15	13	14	16	16	22	11	19	15	16	22	16	18	18	18	14	21	17	15	12	13	11	19
	3	57	51	50	62	50	49	48	64	57	74	57	46	46	49	55	55	48	36	36	39	41	44	44	35	48	32	31	26	34	32	32	29	34	38	35	39	37	40	28	30	28	31	25	33	36	33	30	31
	2	43	40	48	40	41	35	40	43	57	56	55	76	65	72	66	58	66	66	68	60	73	72	74	66	56	77	74	67	71	68	68	64	65	63	78	61	64	64	78	73	65	63	79	69	62	61	81	77
	1	30	24	24	24	23	25	29	31	37	35	49	47	62	57	63	69	70	83	83	90	79	81	82	86	92	85	91	95	86	93	96	101	97	92	73	90	93	96	89	81	100	98	91	100	107	93	94	79
	0	78	80	75	77	76	70	84	77	76	83	86	91	99	106	111	118	118	116	124	119	124	122	117	125	119	120	123	131	128	118	122	127	120	126	126	119	121	106	115	127	118	119	121	111	114	133	111	128
number of foci (single cells)		2	2	3	3	2	3	2	2	2	1	1	1	2	1	1	0	1	0	1	0	0	0	0	0	0	1	1	0	0	1	0	0	0	0	0	0	0	1	0	0	1	0	0	1	1	0	1	0
		2	2	2	2	2	1	2	1	2	2	2	1	1	1	0	0	0	0	0	0	0	1	0	0	0	0	0	0	0	0	0	0	0	0	0	0	0	0	0	0	0	0	0	0	0	2	1	1
		0	0	8	8	0	6	5	7	9	5	4	3	1	0	0	2	4	3	2	0	3	0	0	4	0	0	1	1	2	0	3	3	5	3	4	4	0	1	0	0	0	0	1	4	0	0	1	0
		2	1	0	0	2	3	0	0	0	0	0	0	0	1	0	0	0	0	0	0	0	0	0	0	1	0	0	0	0	0	0	0	0	0	0	0	1	0	0	0	1	1	0	0	2	0	0	0
		2	2	2	2	1	0	1	1	1	2	1	1	2	1	1	1	1	0	1	0	0	1	1	1	0	0	0	0	0	0	0	0	1	0	1	1	0	1	1	1	1	1	2	0	1	1	0	1
		0	0	1	1	0	1	1	1	1	1	1	2	0	0	0	1	1	1	0	0	0	0	1	1	1	0	0	1	0	0	1	0	0	0	0	1	1	1	0	0	0	1	0	0	1	0	1	0
		0	0	0	0	0	0	0	0	0	0	0	0	0	0	0	0	0	1	0	0	0	0	0	0	0	0	0	1	0	0	0	1	1	0	0	0	0	0	0	0	0	0	0	1	0	0	1	0
		7	8	0	0	6	0	0	0	0	0	0	0	3	4	3	0	0	0	0	2	0	4	1	0	2	3	0	0	0	0	0	0	0	0	0	0	0	1	2	3	1	2	0	0	1	0	0	2
		6	6	6	6	5	6	4	6	6	6	4	3	3	2	4	3	3	1	2	4	1	2	3	0	3	2	3	2	1	2	2	2	1	1	2	3	0	4	3	4	3	1	2	1	3	1	2	2
		0	0	0	0	0	0	0	0	0	0	0	0	0	0	0	0	0	3	2	0	2	0	0	2	2	3	0	3	3	0	2	2	2	3	3	3	0	2	3	2	1	3	2	2	3	2	2	2
		4	0	6	5	5	5	4	4	0	4	3	3	3	5	3	3	4	0	0	1	0	0	3	0	0	0	2	0	0	2	0	0	0	0	0	0	2	0	0	0	0	0	0	0	0	0	0	0
		0	5	0	0	0	0	0	0	5	0	0	0	0	0	0	0	0	1	1	0	0	2	0	0	0	0	0	1	1	0	0	0	0	0	0	0	0	1	1	1	0	1	0	0	1	0	1	0
		1	0	1	1	1	1	1	1	0	1	1	1	1	1	0	0	0	4	2	0	0	0	0	3	3	1	1	0	3	0	2	3	4	5	4	5	1	4	2	4	1	2	1	0	0	0	2	3
		4	1	3	4	3	3	3	3	1	3	5	3	4	2	3	3	0	1	1	1	1	0	2	1	0	3	3	1	0	4	1	1	0	0	0	2	2	0	0	0	1	1	2	3	1	5	0	1
		3	3	3	4	3	5	1	1	2	3	1	2	2	2	1	1	2	1	2	1	1	1	1	1	1	2	0	2	1	0	2	1	1	1	1	1	0	2	1	1	2	0	0	1	1	1	1	1
		1	2	2	2	2	1	1	2	1	1	4	1	2	2	1	2	2	0	0	3	1	0	1	0	0	0	1	0	0	2	0	0	0	0	0	0	1	0	0	0	0	0	0	0	0	0	0	0
		0	2	0	0	0	0	0	0	2	0	0	0	0	0	0	0	0	0	0	0	0	1	0	0	0	0	0	0	0	0	0	0	0	0	0	0	0	0	0	0	0	0	0	0	0	0	0	0
		0	0	0	0	0	0	0	0	0	0	0	0	0	0	0	0	0	0	0	0	0	0	0	0	0	0	0	0	0	0	0	0	0	0	0	0	0	0	0	0	0	0	0	0	0	0	0	0
		0	0	0	0	0	0	0	0	0	0	0	0	0	0	0	0	0	0	0	0	0	0	0	0	0	0	0	0	0	0	0	0	0	0	0	0	0	0	0	0	0	0	0	0	0	0	0	0
		0	0	0	0	0	0	0	0	0	0	0	0	0	0	0	0	0	0	0	0	0	0	0	0	0	0	0	0	0	0	0	0	0	0	0	0	0	0	0	0	5	3	0	0	2	2	1	4
		0	0	0	0	0	0	0	0	0	0	0	0	0	0	0	0	0	1	4	0	0	0	0	1	2	0	0	3	2	0	0	2	0	4	2	0	0	0	0	2	0	0	1	1	1	0	0	2
		1	0	1	3	7	2	3	3	0	3	1	3	3	6	4	0	1	0	1	1	2	0	2	0	0	0	1	0	1	3	1	0	0	0	1	1	1	0	0	0	1	1	0	0	0	1	0	0
		0	2	0	3	1	0	2	1	3	2	0	0	0	0	0	0	0	3	0	0	0	3	0	2	0	2	0	0	1	1	2	0	3	0	0	4	1	2	5	7	0	0	3	4	0	0	3	0
		7	0	7	0	0	7	0	0	1	0	7	6	0	1	0	4	5	2	1	3	0	1	2	0	2	3	3	1	2	0	2	1	1	0	2	2	3	1	1	3	1	2	0	1	1	3	2	1
		2	7	3	4	3	2	4	4	0	4	3	2	4	3	3	1	2	0	0	2	1	0	1	0	0	0	1	0	0	1	0	0	0	0	0	0	2	0	0	0	0	0	0	0	0	0	0	0
		0	2	0	2	0	0	2	3	4	3	0	0	2	0	0	0	0	0	0	0	0	3	0	0	0	0	0	0	0	0	0	0	0	0	0	0	0	0	0	0	0	0	0	0	0	0	0	0
		0	0	0	0	0	0	0	0	2	0	0	0	0	0	0	0	0	1	0	0	0	0	0	0	2	1	0	1	1	0	0	0	2	0	1	1	0	0	0	0	1	2	1	1	0	0	1	2
		2	0	2	0	2	1	0	0	0	0	1	2	0	2	1	0	0	1	3	1	0	0	0	4	2	2	1	2	2	1	2	2	2	1	2	2	1	2	4	3	1	3	1	1	2	3	2	2
		5	2	5	1	5	5	3	2	0	2	6	2	1	2	3	1	2	0	0	2	2	1	2	0	0	0	2	0	0	1	0	0	0	0	0	0	1	0	0	0	0	0	1	0	0	1	0	0
		1	6	0	6	1	1	7	6	2	6	0	0	4	0	0	0	0	3	1	0	0	2	0	2	3	1	0	1	2	0	3	3	3	1	2	0	0	2	3	3	1	3	1	2	2	3	1	1
		5	1	6	1	5	5	1	1	5	0	4	3	0	3	1	2	2	1	3	1	2	0	2	1	3	1	2	1	1	1	2	1	3	3	0	2	1	2	3	3	2	3	2	2	3	3	2	2
		4	6	4	5	5	4	5	6	1	5	4	4	3	2	1	2	3	0	0	2	3	2	2	0	0	0	3	0	0	1	0	0	0	0	0	0	3	0	0	0	0	0	0	0	0	0	0	0
		0	5	0	5	0	0	5	4	5	4	0	0	3	0	0	0	0	0	0	0	0	1	0	1	0	0	0	0	0	0	0	0	0	0	0	0	0	1	0	0	0	0	1	0	0	0	0	0
		0	0	0	0	0	0	5	0	4	0	0	0	0	0	0	0	0	0	0	0	0	0	0	1	0	1	0	0	0	0	1	0	0	1	1	1	0	1	0	1	0	0	0	0	0	0	0	0
		1	0	0	0	1	0	0	0	0	0	0	0	0	0	0	1	0	0	0	0	1	0	0	3	1	3	1	1	2	0	1	1	0	2	1	0	1	2	1	2	0	1	1	1	2	0	0	1
		4	0	4	0	4	5	0	1	0	0	0	1	0	4	0	1	0	2	2	2	2	0	2	0	0	0	1	0	0	0	0	0	0	0	0	0	1	0	0	0	0	0	0	0	0	0	0	0
		0	5	0	4	0	0	0	5	4	3	3	4	0	0	2	0	4	0	0	0	0	1	0	1	1	1	0	0	0	0	1	1	1	1	0	1	0	0	1	0	1	1	0	1	0	1	0	0
		4	0	5	0	4	4	0	0	0	0	0	0	2	3	0	0	0	2	3	0	2	0	0	0	1	2	0	1	1	2	1	1	0	0	0	0	0	0	0	0	1	1	0	0	1	0	1	0
		4	5	3	4	3	3	4	4	0	3	3	3	0	1	0	3	2	1	1	1	1	0	1	3	0	0	1	0	0	1	0	0	0	0	0	0	1	0	0	0	0	0	0	0	0	0	0	0
		0	3	0	3	0	0	3	3	0	2	2	1	2	0	1	2	2	0	0	0	0	1	0	0	1	4	0	2	3	0	2	1	1	0	2	0	0	1	1	1	0	0	0	0	1	0	1	0
		0	0	0	0	0	5	0	0	3	0	0	0	1	0	0	0	0	0	1	3	0	0	3	0	1	1	2	0	0	2	0	2	1	1	1	1	1	1	1	0	1	0	2	1	1	1	1	2
		4	0	5	0	6	4	0	0	3	0	3	0	0	3	4	0	0	3	0	1	2	3	0	1	0	0	2	0	0	0	0	0	0	1	0	0	1	0	0	0	0	0	0	0	0	0	0	0
		0	6	0	4	4	0	7	6	0	4	0	3	3	0	2	3	3	1	0	0	2	2	0	1	3	1	0	2	1	0	2	0	1	0	1	0	0	1	2	2	1	1	0	1	2	2	1	2
		4	0	4	0	0	5	5	5	5	4	5	0	0	1	0	1	0	0	1	1	0	0	4	0	1	2	1	0	2	1	1	1	1	1	2	1	1	3	2	1	1	0	0	0	2	2	1	1
		5	4	4	4	5	4	0	0	5	0	3	3	1	2	2	0	0	1	2	1	1	3	1	0	0	0	1	0	0	1	0	0	0	2	0	0	1	0	0	0	0	0	0	0	0	0	0	0
		3	5	3	5	4	0	3	6	0	3	2	2	2	2	0	2	1	2	0	0	1	1	0	0	0	0	0	0	0	0	0	0	0	0	0	0	0	0	0	0	0	0	1	1	0	0	0	0
		0	3	0	3	0	0	4	5	3	5	0	2	3	0	0	1	1	0	0	0	0	0	0	2	1	0	0	1	1	0	0	0	0	0	1	0	0	0	0	0	0	0	0	0	0	1	0	1
		0	0	0	0	0	2	0	0	3	0	0	0	0	0	0	0	0	0	1	1	0	0	0	2	0	2	1	0	1	0	1	2	1	0	0	1	1	3	2	1	1	1	0	1	2	0	1	2
		3	0	2	0	4	8	0	0	0	0	2	0	0	2	1	0	0	2	0	1	0	0	2	5	3	1	1	3	4	1	1	3	3	2	0	1	2	0	0	2	1	1	0	1	0	1	2	0
		7	3	8	5	8	8	3	4	0	1	6	1	1	3	4	1	1	2	3	4	1	1	3	4	3	3	3	3	4	3	4	4	4	2	3	4	1	4	4	2	3	4	4	3	4	4	4	5
		6	7	7	8	7	0	8	7	3	6	6	5	5	3	2	2	1	3	0	0	3	3	3	0	4	4	2	4	5	5	3	3	4	3	5	5	4	3	5	4	4	3	5	2	3	3	3	4
		0	7	0	8	0	8	7	7	8	6	0	6	4	0	0	5	2	0	4	4	0	3	3	1	0	0	3	0	0	5	0	0	0	4	0	0	4	0	0	0	0	0	0	0	0	0	0	0
		7	0	8	0	8	8	0	0	6	0	6	0	0	5	5	0	0	4	4	5	3	3	0	0	1	2	0	0	1	0	2	1	2	0	1	1	0	1	1	2	1	0	0	0	0	0	2	2
		8	8	6	8	8	3	8	8	0	5	7	5	4	5	5	4	4	4	0	0	5	0	1	0	0	0	1	0	0	1	1	0	0	1	1	1	1	1	1	2	0	1	0	2	1	3	0	2
		0	7	0	7	0	0	6	7	7	5	0	6	5	0	0	3	7	0	0	1	0	1	1	3	3	2	3	4	2	1	0	1	1	0	0	1	3	1	3	3	2	0	2	0	2	1	1	1
		3	0	2	0	3	3	0	2	7	3	3	0	0	3	2	0	0	1	0	0	2	1	2	1	3	4	0	1	1	3	3	3	4	0	4	3	3	1	3	2	4	2	2	2	1	1	1	2
		3	2	3	3	3	3	3	0	0	0	2	2	2	1	3	1	1	3	0	1	1	2	2	4	2	2	0	2	3	0	3	4	2	2	2	3	2	3	0	2	2	2	2	2	3	1	3	2
		3	4	1	2	2	4	4	1	2	2	3	0	4	4	0	3	1	0	2	2	1	4	3	2	3	0	2	4	2	2	4	5	1	1	1	4	3	2	2	2	2	1	3	1	1	1	3	1
		0	3	2	3	3	7	0	3	1	3	0	4	0	0	1	0	0	0	3	3	2	3	3	1	0	0	2	2	1	4	0	0	0	1	3	0	2	1	2	0	1	2	3	1	4	0	2	4
		4	0	4	1	4	4	3	3	3	0	3	2	1	4	3	2	1	4	2	5	3	1	2	0	0	0	3	0	0	1	2	0	1	0	0	3	1	0	1	0	0	1	1	2	1	2	1	1
		8	4	7	5	6	6	4	4	3	3	6	2	3	2	2	3	3	4	2	1	2	1	0	0	0	0	0	0	0	1	0	1	0	2	0	0	0	0	0	0	0	4	0	0	1	0	0	2
		3	9	4	7	6	3	6	6	4	7	0	2	4	2	1	3	4	2	1	0	2	0	0	0	4	3	0	0	0	0	0	0	0	0	0	0	0	3	0	3	2	0	0	0	0	0	0	0
		6	3	6	3	3	0	3	4	5	3	5	2	3	2	3	2	2	1	0	0	1	0	0	1	3	2	0	3	3	0	4	3	3	0	2	3	2	2	4	1	3	0	3	3	0	4	2	0
		2	6	2	6	0	6	6	5	6	6	0	5	4	0	0	1	1	0	0	0	1	3	2	1	0	0	4	2	2	2	2	2	3	2	3	3	4	1	2	2	1	2	2	3	3	3	3	3
		0	4	0	1	6	4	2	3	3	2	0	0	0	0	0	0	0	0	3	2	0	3	2	1	0	0	1	0	0	3	1	1	1	2	0	0	0	1	2	1	1	3	1	1	4	1	2	2
		6	0	5	0	5	4	0	0	0	0	4	0	0	3	4	0	0	4	3	2	3	1	1	1	2	1	2	0	1	1	1	0	1	1	1	0	0	2	1	1	1	0	2	1	1	0	0	1
		5	5	5	6	3	5	6	6	5	5	3	3	6	2	3	4	3	2	1	1	2	1	1	1	2	1	0	1	1	0	1	1	1	0	2	0	0	1	2	2	3	0	1	1	1	2	2	0
		2	5	4	4	2	4	4	4	4	4	3	2	3	2	2	3	2	1	0	1	1	2	1	0	2	0	1	1	2	1	1	1	1	2	2	1	2	2	2	3	2	2	1	2	1	0	1	1
		4	3	3	4	2	2	3	3	3	4	4	4	1	1	0	1	1	1	1	1	0	3	0	1	4	2	1	1	1	2	2	0	1	3	2	2	1	2	2	3	1	2	0	2	1	1	2	2
		2	2	3	3	4	3	2	2	4	2	1	2	1	2	1	2	0	1	3	1	2	1	2	2	0	2	1	2	1	0	1	1	2	0	2	3	4	1	3	0	1	1	2	1	2	2	2	2
		1	4	2	4	1	1	3	4	2	2	1	2	2	2	1	2	2	3	2	3	3	3	2	0	1	1	2	2	0	2	0	1	1	1	2	1	3	3	1	0	2	3	1	2	2	0	2	1
		3	3	4	3	4	4	2	2	4	1	1	3	3	2	1	1	2	1	1	2	1	0	1	2	1	0	1	1	2	1	0	0	2	2	1	1	0	0	2	0	0	0	1	0	3	0	1	2
		2	0	3	4	3	3	5	4	3	2	3	1	2	2	3	1	0	2	1	2	3	0	1	0	0	0	1	0	0	1	0	0	0	0	0	0	0	0	0	0	0	1	1	1	1	0	0	1
		3	2	3	3	2	4	2	3	3	2	2	2	2	1	1	2	1	0	2	1	0	0	1	2	2	1	0	2	1	1	0	0	0	1	0	1	1	2	1	0	3	0	0	2	1	0	0	0
		4	3	4	4	5	3	1	2	2	1	1	0	0	2	2	0	0	2	1	0	0	1	1	1	1	1	1	0	1	0	4	0	0	0	2	2	0	1	1	2	1	0	0	0	0	1	0	0
		3	3	3	3	5	2	6	3	3	5	3	2	2	0	2	3	2	1	0	1	1	0	0	1	1	1	2	1	0	4	1	1	1	0	2	1	1	1	2	2	1	0	1	1	0	0	2	2
		0	4	0	4	3	5	0	4	3	3	2	1	2	0	0	0	0	0	2	3	1	2	2	1	1	1	2	1	2	2	2	2	1	0	1	1	3	2	1	0	1	2	0	1	1	2	2	2
		1	0	2	0	0	3	4	0	0	0	2	0	0	1	3	0	1	1	0	3	0	1	1	1	4	2	2	0	1	1	2	1	2	2	2	3	1	0	1	0	0	1	1	1	2	2	1	1
		3	3	1	2	2	5	1	3	3	2	0	1	0	1	2	1	0	2	2	1	2	2	1	3	0	0	3	1	1	3	0	2	1	1	0	0	2	0	3	0	0	1	1	2	1	1	3	1
		2	2	1	2	6	2	2	1	2	2	1	2	1	1	1	2	1	1	1	4	1	3	3	1	0	0	0	0	2	1	0	0	1	2	0	0	0	0	0	3	0	2	0	0	2	2	0	0
		5	1	4	1	4	0	0	1	1	3	0	3	1	4	3	1	0	2	5	0	2	0	0	0	0	0	0	0	0	0	0	0	0	0	0	0	0	1	0	1	0	0	0	0	0	0	0	0
		4	0	3	4	5	0	5	4	2	3	4	2	4	2	1	3	3	1	2	0	2	0	0	0	0	0	0	0	0	0	0	0	0	0	1	1	0	2	0	0	0	0	0	0	0	0	0	0
		5	5	4	4	2	5	4	3	4	3	3	4	2	2	2	1	2	0	0	0	2	0	0	1	2	1	0	4	3	1	1	1	0	0	1	1	1	1	1	3	1	0	1	1	0	0	1	2
		2	4	2	4	0	1	5	4	4	2	4	2	3	0	2	1	4	0	0	1	1	0	0	0	1	0	2	0	0	1	1	1	2	2	1	0	1	0	2	1	1	1	1	1	1	2	1	0
		0	4	0	2	0	6	2	2	4	0	2	0	1	0	0	0	0	0	1	1	0	3	3	0	0	1	1	2	2	2	3	1	1	1	1	3	0	1	1	5	4	0	1	1	2	1	1	2
		0	2	0	0	1	3	0	0	2	0	0	0	0	4	0	0	0	1	0	1	0	0	0	0	1	0	1	1	1	2	1	1	1	2	1	2	5	2	1	2	1	1	2	1	1	1	1	1
		3	0	1	0	5	0	0	0	0	3	0	0	0	1	2	3	0	3	1	0	0	2	1	1	3	0	0	1	1	1	1	2	0	1	1	1	2	0	0	1	0	0	4	4	1	1	0	1
		1	0	5	3	4	4	5	0	0	0	0	3	0	1	0	0	0	0	0	1	2	0	0	0	2	4	4	0	0	0	0	3	2	1	4	0	1	3	3	1	1	2	0	1	1	1	5	5
		5	1	3	1	0	2	0	5	3	4	3	1	0	0	2	3	1	2	1	1	1	1	1	4	1	2	1	4	2	2	4	2	3	1	3	4	1	1	1	0	1	4	0	3	4	3	1	1
		3	4	0	6	1	4	4	2	1	0	2	0	1	0	1	1	1	0	2	3	0	5	4	2	0	0	1	0	0	2	3	2	1	5	1	2	1	0	4	0	0	0	3	2	4	0	2	1
		0	4	1	3	4	2	4	0	4	0	0	1	1	1	0	0	1	1	2	1	0	1	1	0	1	1	2	3	1	1	0	1	1	3	0	1	0	1	0	0	0	0	1	1	0	3	1	2
		0	0	3	0	4	2	0	1	4	3	1	2	1	5	1	0	0	0	2	2	0	2	4	1	1	0	2	2	0	1	1	0	1	2	0	1	0	0	1	0	0	0	0	1	1	1	0	1
		5	1	2	0	5	5	0	5	0	3	2	0	1	1	3	4	3	2	1	0	4	0	0	1	0	0	0	1	2	0	0	0	0	0	0	0	0	0	0	0	1	1	0	0	0	0	0	0
		2	3	6	5	2	0	5	2	1	5	4	3	0	3	1	1	1	1	0	1	1	1	0	0	0	0	1	0	0	0	0	0	0	0	0	0	1	0	0	3	0	0	0	0	0	0	1	0
		5	4	1	3	2	4	4	2	2	1	5	3	3	2	4	2	2	2	0	0	0	0	0	0	1	0	0	0	0	0	1	2	0	0	0	1	0	1	0	1	2	0	1	2	1	0	1	0
		1	6	4	6	3	0	6	6	4	1	3	2	5	1	1	1	2	0	0	0	1	0	0	0	0	0	1	0	0	0	0	0	0	2	2	0	2	1	0	1	1	0	0	0	0	0	0	1
		4	4	3	2	5	9	3	3	6	4	1	1	1	1	0	1	1	1	1	1	0	1	1	0	3	1	0	0	0	2	4	4	0	0	2	3	1	0	2	2	1	1	3	2	0	0	2	0
		0	2	0	3	0	0	3	2	1	3	3	1	1	0	0	0	0	0	0	0	0	0	0	0	1	0	2	0	0	1	1	2	3	1	0	1	0	2	1	1	2	0	1	1	3	3	1	3
		4	4	4	0	4	4	0	3	3	0	0	0	0	0	0	0	0	0	4	4	0	3	4	3	0	2	2	2	3	0	0	1	1	1	0	0	2	3	0	4	3	4	0	1	1	1	1	0
		4	0	3	0	0	3	4	0	0	1	0	0	0	0	1	0	0	0	1	1	0	1	1	2	0	0	0	2	1	1	1	1	1	1	2	1	2	2	1	2	5	2	2	0	0	0	2	0
		0	4	0	4	7	2	3	3	2	2	2	2	0	0	0	1	1	0	0	0	0	0	0	0	3	3	0	0	0	3	0	3	1	1	1	3	3	2	2	1	3	1	2	2	1	2	2	0
		8	4	8	3	0	3	0	3	2	0	0	0	2	5	6	0	0	0	0	0	3	0	0	0	1	0	0	1	0	3	1	1	2	2	3	6	3	1	2	0	1	2	2	2	3	1	1	3
		0	0	0	0	4	8	9	0	0	8	3	7	0	0	0	6	4	3	1	0	1	1	0	2	1	2	0	3	0	3	2	1	4	2	1	1	1	0	2	2	0	0	2	1	3	3	1	2
		4	7	4	8	3	4	0	8	8	3	0	0	7	1	0	1	0	1	1	2	0	2	2	0	3	2	2	2	2	0	3	1	4	3	0	0	0	0	1	0	1	1	0	0	1	2	1	2
		3	0	3	0	1	2	4	3	3	0	2	2	0	2	2	2	3	0	0	1	0	2	3	3	1	1	1	0	4	0	0	1	1	1	0	1	2	0	0	0	1	1	1	2	0	1	0	1
		1	4	2	4	1	1	2	0	0	3	3	3	2	3	1	0	0	0	2	3	0	4	3	2	1	1	6	0	0	1	1	0	1	1	0	0	1	0	1	1	0	0	0	0	1	0	1	0
		2	3	2	3	7	1	1	4	3	0	0	0	2	1	2	0	0	0	1	1	2	0	1	0	0	0	0	1	0	0	1	1	1	0	0	0	0	0	0	1	3	1	2	1	1	1	1	1
		4	2	5	2	3	0	1	2	2	2	1	2	0	3	3	1	3	2	1	1	3	0	0	2	1	0	1	0	1	0	0	0	1	0	0	0	0	1	0	2	1	2	0	0	3	1	0	0
		3	1	2	2	2	0	5	1	1	6	7	5	1	3	0	4	4	5	1	0	4	0	0	0	0	0	1	4	1	1	1	0	0	0	1	0	1	2	1	3	2	0	1	0	0	0	0	0
		2	7	2	8	1	3	1	6	7	3	2	2	3	1	2	3	1	1	0	0	0	0	0	0	1	1	1	0	0	2	0	1	0	1	2	1	2	3	3	1	2	0	2	1	0	0	2	2
		0	2	0	3	0	3	2	2	2	2	1	2	1	1	0	0	3	3	0	0	2	0	0	0	2	2	0	0	1	2	0	2	1	1	3	0	2	1	0	2	1	2	2	1	1	3	1	1
		1	2	1	2	1	3	1	2	2	1	2	2	3	0	0	1	1	1	2	1	0	1	0	1	2	2	0	1	0	2	2	3	1	0	1	2	2	1	2	1	2	2	3	0	2	0	0	4
		1	1	1	1	0	0	1	1	1	0	0	0	1	0	0	0	0	0	1	3	0	1	0	1	1	1	1	3	2	2	1	0	0	1	2	3	2	4	2	1	1	3	1	1	2	4	3	2
		0	1	0	1	3	4	0	0	1	2	1	1	0	1	1	0	1	1	2	3	0	1	2	2	2	2	1	2	1	2	0	1	2	4	1	2	1	1	1	2	2	1	2	1	1	1	1	2
		3	0	2	0	3	3	0	1	1	0	1	0	2	1	2	0	1	0	2	3	2	2	2	4	2	1	2	1	1	0	1	2	2	1	2	2	2	0	2	0	2	2	2	2	2	2	0	2
		3	0	0	1	3	4	2	0	0	3	0	0	0	2	2	0	0	0	1	1	1	1	3	2	1	1	1	3	3	1	2	2	2	1	0	3	0	2	2	1	4	2	2	0	1	2	3	2
		0	3	3	0	0	5	0	0	2	3	2	2	1	3	5	3	1	0	1	3	0	1	2	2	2	0	2	2	1	0	2	1	2	1	3	1	3	1	1	3	2	4	2	2	3	1	2	1
		1	0	2	3	4	5	2	2	0	2	3	3	1	3	2	2	2	2	1	2	1	3	1	2	1	2	2	2	1	4	1	0	2	3	2	2	2	0	1	2	2	2	0	4	3	2	2	1
		4	3	5	3	2	2	1	2	3	3	1	0	4	2	2	3	2	1	0	1	1	0	1	3	1	4	1	1	3	0	1	3	2	3	1	1	1	2	4	0	2	3	2	2	2	0	2	1
		2	0	2	3	4	3	5	2	2	2	3	1	1	1	2	2	4	1	2	3	1	3	2	1	0	1	0	0	0	1	3	1	2	0	2	4	0	0	2	2	2	3	1	2	2	4	4	2
		4	2	4	5	5	6	2	4	3	3	1	4	3	2	3	1	1	2	2	0	1	2	3	3	3	1	2	4	2	1	0	0	3	3	0	2	2	0	2	0	0	3	1	1	2	2	1	0
		6	4	4	2	4	3	4	2	3	2	3	1	1	3	3	3	1	2	2	2	2	2	1	2	1	1	1	2	3	1	3	3	1	1	1	1	0	0	1	0	0	0	2	3	0	1	1	2
		4	2	4	4	2	3	2	4	3	2	5	2	2	3	1	2	3	1	1	2	2	1	3	1	2	0	2	2	0	0	3	0	1	1	0	2	0	0	0	0	0	2	0	2	3	1	3	1
		2	4	2	2	2	5	3	3	2	3	2	3	4	0	5	0	3	1	1	2	3	1	2	2	0	0	0	1	1	0	3	0	1	2	0	0	0	0	1	1	0	0	0	0	0	0	0	0
		3	3	2	2	6	0	3	2	3	4	3	3	2	4	2	3	3	2	0	1	3	0	0	2	0	0	2	0	0	0	1	0	0	0	2	0	1	0	0	0	0	0	0	0	0	2	2	0
		4	4	5	3	3	4	0	4	2	4	2	0	1	2	2	2	0	0	0	0	2	0	2	0	0	1	0	0	0	2	0	2	0	0	0	2	0	0	2	0	1	2	1	0	1	0	0	0
		3	2	3	1	3	0	4	6	3	3	4	3	4	1	1	1	5	2	2	0	2	0	0	0	2	0	1	0	0	0	0	0	0	0	0	0	0	0	0	0	0	0	0	1	0	2	1	1
		1	3	3	7	6	1	0	3	6	2	2	2	3	2	0	2	2	2	1	1	2	0	0	1	0	1	0	1	2	0	0	1	1	3	0	0	0	4	2	4	3	1	0	0	1	0	1	0
		3	5	5	4	0	4	3	3	3	2	2	4	2	0	2	1	1	1	0	0	0	0	0	0	1	0	2	0	0	0	1	0	0	0	0	0	4	0	0	0	0	0	0	1	0	0	0	0
		5	3	0	4	0	4	4	3	1	0	3	1	1	0	0	0	1	1	0	0	0	2	1	1	0	4	0	0	1	2	0	2	0	2	4	0	0	1	4	1	0	4	0	0	0	1	0	1
		0	0	4	2	5	0	0	5	2	2	0	3	2	0	1	0	0	0	3	0	0	0	0	0	5	0	1	0	0	0	1	0	0	0	0	3	0	0	0	1	2	0	4	2	3	0	2	0
		4	2	0	5	3	6	3	0	3	0	2	0	0	1	1	0	0	0	0	2	1	0	2	3	0	0	0	0	4	0	1	0	4	3	0	0	0	2	0	0	0	0	0	1	0	3	0	3
		0	6	4	0	5	0	6	0	0	2	0	1	0	1	0	2	2	1	0	0	0	2	0	0	0	0	4	3	0	2	1	0	0	0	0	0	0	1	0	1	2	2	1	0	1	1	0	0
		1	0	1	0	1	1	0	5	3	3	2	0	0	0	0	0	3	0	0	1	0	0	3	0	0	0	0	0	0	3	5	1	0	0	0	0	0	0	1	0	0	0	2	2	1	0	2	0
		7	4	5	2	0	0	0	1	0	1	0	1	1	0	5	1	0	2	0	0	0	0	0	0	0	2	0	0	0	0	0	1	0	0	1	0	2	0	1	0	0	1	0	0	0	1	1	2
		0	0	0	6	4	1	4	5	2	0	4	2	0	5	0	0	0	0	1	0	5	0	0	0	3	0	0	1	1	0	0	1	1	0	2	1	0	1	1	0	1	1	1	2	1	0	1	1
		0	3	6	1	0	5	2	0	4	5	0	0	2	0	0	3	3	4	1	0	0	1	0	1	0	0	1	0	2	3	0	0	1	1	0	2	0	5	0	0	0	1	1	1	1	0	0	1
		5	5	0	0	1	0	6	0	0	0	4	0	0	0	0	0	0	0	0	1	0	2	0	3	0	3	2	1	1	4	0	0	0	2	0	0	0	0	0	2	3	0	0	1	1	0	0	0
		0	0	1	0	0	0	1	3	0	0	0	3	4	0	2	0	0	0	0	0	0	0	1	0	3	2	1	0	0	1	0	1	0	0	0	1	2	2	2	6	0	1	0	0	0	0	1	0
		1	0	0	4	1	0	0	0	0	1	0	0	0	2	1	1	0	0	2	0	0	0	0	0	4	1	0	2	0	2	0	4	0	0	3	3	0	2	4	1	4	2	2	0	0	2	0	0
		0	5	2	0	4	4	1	0	3	3	0	0	0	3	0	3	0	1	0	0	0	1	0	2	0	3	0	3	2	0	0	0	2	0	3	0	4	0	0	1	1	0	0	3	1	1	2	5
		4	0	6	4	0	6	5	0	0	0	1	1	1	0	0	1	1	1	3	2	0	0	0	3	2	2	3	1	0	0	0	2	3	2	2	4	0	3	3	0	2	4	3	4	2	1	0	3
		1	1	0	0	0	4	0	5	0	0	3	4	1	0	3	0	2	2	1	4	0	4	2	1	0	2	0	2	3	3	3	0	2	0	2	1	2	1	0	0	1	0	1	0	1	2	2	0
		1	0	0	1	0	4	0	0	0	0	0	0	0	4	0	0	0	0	2	1	4	0	4	2	0	0	4	1	0	3	4	1	3	5	0	2	1	3	0	4	0	2	1	2	2	2	2	2
		0	2	0	4	5	2	0	0	1	0	0	0	0	0	0	2	0	0	1	2	0	2	1	1	3	3	0	0	2	2	0	0	0	1	0	1	0	1	2	2	5	1	2	0	2	0	3	2
		0	4	4	0	0	0	1	0	5	3	0	0	0	5	4	5	2	3	0	1	4	1	2	0	0	2	2	3	2	0	2	3	1	2	3	1	2	2	2	2	1	0	0	0	0	2	0	0
		3	0	0	0	5	3	4	3	0	0	3	3	2	2	1	0	0	0	4	0	1	1	1	3	1	1	0	1	0	0	1	0	0	3	2	2	0	1	3	1	1	2	3	3	3	1	3	0
		0	0	6	0	4	1	0	0	0	4	0	0	0	1	3	3	5	5	1	3	3	4	0	0	1	1	0	0	4	0	0	2	3	0	3	1	2	2	1	1	1	1	1	1	2	0	1	0
		5	0	4	3	4	3	0	4	0	3	5	5	6	1	0	0	1	1	0	2	0	1	3	3	0	2	2	1	1	3	4	0	2	3	1	2	1	1	2	1	0	2	1	1	0	2	1	1
		3	3	3	0	4	3	0	3	2	1	3	2	1	2	2	0	2	2	2	2	0	0	2	1	0	2	0	1	0	0	2	2	1	0	0	1	1	1	0	1	1	1	1	3	2	1	2	2
		3	0	4	6	0	1	4	4	0	2	4	3	3	0	0	4	0	2	1	1	2	2	0	1	2	1	1	1	0	1	2	2	1	0	1	1	0	1	1	0	2	1	1	1	1	1	1	1
		3	0	0	5	3	4	0	1	0	0	1	1	0	2	2	1	0	0	2	1	1	1	1	0	1	0	1	1	2	1	1	2	0	0	3	1	0	2	0	2	1	0	1	2	1	2	4	1
		0	5	4	3	0	7	0	1	5	3	0	0	0	1	0	2	1	3	1	1	1	1	1	3	3	3	1	1	1	1	0	0	3	1	0	3	0	4	2	1	0	1	3	1	1	3	2	3
		4	2	2	2	3	1	3	2	3	4	2	2	0	1	1	1	3	0	0	3	1	1	1	0	1	1	0	1	1	2	1	3	0	1	3	0	2	1	1	1	2	2	2	2	1	2	0	2
		3	3	3	0	0	4	6	3	2	3	4	1	2	0	1	0	0	0	1	1	0	2	4	0	1	3	0	0	2	1	1	1	3	1	1	1	1	0	1	3	1	0	0	0	2	0	0	2
		3	3	0	4	2	5	3	1	3	0	0	1	1	0	1	1	1	1	2	3	1	0	0	1	3	0	2	1	0	0	0	1	1	1	0	2	1	0	3	0	2	0	3	1	0	3	1	0
		0	0	3	2	4	4	4	2	0	1	4	2	1	3	1	3	1	1	2	0	1	2	1	1	2	2	0	1	3	0	3	1	0	2	4	0	3	1	2	0	0	1	0	0	1	0	3	2
		3	6	2	3	2	4	0	5	3	2	1	2	1	1	1	0	1	1	3	1	1	2	1	5	1	0	2	0	1	0	1	1	2	0	1	2	0	0	1	0	0	3	3	3	1	3	0	0
		2	3	6	0	7	4	5	1	2	4	1	1	1	0	5	5	1	0	1	2	1	1	1	0	0	1	1	1	0	0	0	0	0	2	1	0	2	0	0	1	1	1	1	2	3	0	2	3
		6	3	3	3	3	5	2	5	3	3	1	5	2	3	2	3	2	2	0	0	1	2	2	0	1	0	4	0	3	0	2	0	0	1	0	0	0	1	0	0	1	0	1	1	1	0	2	1
		3	1	3	6	3	2	3	3	0	4	2	2	1	0	1	0	0	0	0	1	3	1	0	0	0	0	1	0	1	0	0	1	1	3	1	0	1	0	0	0	0	1	0	0	0	1	1	1
		5	4	6	3	4	8	1	6	2	2	3	4	1	1	3	3	4	3	1	1	3	2	0	1	0	1	2	0	0	1	0	0	2	0	0	1	0	2	0	0	0	0	0	1	1	0	0	0
		2	2	4	2	4	0	1	3	1	3	4	1	5	0	2	1	1	2	0	2	0	0	1	0	1	1	0	0	0	4	0	0	0	1	0	0	0	1	0	0	1	0	0	0	1	0	0	1
		4	7	5	3	5	0	2	4	5	3	2	2	1	1	1	0	2	0	0	0	0	1	1	0	0	5	0	0	0	2	0	0	0	1	0	0	0	1	0	3	0	0	0	0	0	0	1	0
		5	4	4	5	3	2	6	4	3	0	3	4	4	0	0	1	3	4	0	0	0	0	0	0	4	1	0	0	0	0	0	1	1	0	0	1	0	0	3	2	3	0	2	2	0	0	0	0
		3	4	3	3	3	1	4	3	5	4	4	2	2	2	1	3	1	1	0	0	1	0	0	0	1	1	1	2	0	1	0	4	0	0	4	1	4	0	2	0	2	0	0	0	0	0	3	1
		2	4	2	4	2	7	5	1	3	3	3	1	1	0	0	0	1	3	4	1	0	0	1	3	0	1	0	1	0	0	1	1	2	0	1	2	1	1	1	0	0	3	2	3	0	2	2	0
		2	4	7	4	6	3	4	2	4	2	2	1	0	0	0	0	0	1	3	3	0	0	1	2	2	0	4	0	4	2	0	0	2	0	1	2	0	2	1	0	1	1	2	1	2	2	0	1
		7	5	0	2	0	0	4	6	5	6	1	5	3	1	0	1	1	2	0	1	1	3	3	0	0	1	1	2	0	2	4	1	0	0	0	0	0	1	0	0	0	1	0	1	2	1	0	1
		0	5	0	3	0	4	4	0	3	0	5	0	0	0	0	0	0	0	2	0	0	2	1	2	1	2	2	0	1	2	1	0	1	3	0	0	0	0	0	2	0	1	1	1	1	0	0	0
		0	3	2	8	2	0	4	0	1	0	0	0	0	6	2	3	0	0	0	1	4	0	1	0	3	1	0	1	1	0	1	0	0	1	2	0	1	2	4	0	3	0	0	0	0	0	0	0
		3	2	0	0	0	4	2	2	2	0	0	1	0	2	2	1	0	1	1	0	1	1	2	0	3	0	2	0	2	1	0	2	0	0	2	0	2	1	1	0	2	0	0	0	0	1	3	0
		0	6	9	0	6	5	2	1	7	0	2	0	0	0	0	0	0	0	2	1	1	0	0	2	0	0	0	1	0	1	1	2	1	0	2	3	2	2	0	1	0	3	3	3	1	1	1	0
		7	0	2	2	2	5	0	7	0	5	1	6	7	2	2	2	4	6	4	5	1	2	2	3	2	1	0	0	0	1	0	0	2	0	0	2	0	0	2	2	1	3	0	3	4	3	0	2
		2	0	0	0	0	0	0	3	0	1	7	2	1	0	0	0	1	2	0	1	3	2	3	0	2	2	2	1	2	0	2	1	0	0	1	0	3	2	2	2	4	0	0	0	3	0	3	3
		0	3	5	8	4	6	2	1	1	1	1	0	0	2	5	2	0	0	0	0	0	2	2	0	1	0	2	2	0	2	2	1	1	3	2	2	1	1	1	1	1	3	2	1	0	3	1	0
		5	1	0	3	0	5	0	5	1	5	0	3	3	4	1	2	2	1	4	1	2	0	0	3	0	2	0	1	0	1	0	2	2	4	2	1	3	4	0	2	2	4	1	1	3	4	1	3
		5	8	5	0	4	4	7	4	7	0	5	2	0	3	2	2	0	0	3	4	2	1	2	2	2	2	2	0	3	2	1	0	0	0	0	1	0	0	1	2	0	1	1	3	1	1	0	2
		0	2	0	5	4	0	2	0	2	2	1	0	3	0	0	0	1	2	0	1	0	2	4	0	1	2	1	1	3	0	1	2	1	0	2	1	2	1	2	3	1	0	3	0	2	0	2	1
		6	0	4	0	4	5	7	5	0	3	0	3	5	5	4	5	2	3	1	0	3	1	1	1	3	0	1	1	2	1	0	2	0	2	2	1	0	3	4	0	3	2	0	2	1	2	1	0
		5	7	4	4	0	4	0	4	5	5	3	4	2	0	1	0	2	3	2	1	3	0	0	1	0	1	1	3	0	2	2	3	1	1	3	1	5	0	0	0	3	2	1	1	3	2	2	2
		0	0	0	6	4	7	4	0	2	0	4	0	0	0	1	1	0	0	3	1	1	2	4	0	0	2	1	0	2	0	0	0	0	1	0	2	0	1	0	2	0	5	1	3	2	1	5	2
		7	5	5	4	4	0	4	3	0	4	0	5	3	0	0	0	4	3	0	1	0	1	0	3	3	0	1	1	2	0	0	2	3	1	2	3	0	3	2	0	0	0	4	0	3	3	0	2
		4	0	4	0	2	3	0	4	4	5	4	2	4	1	3	3	0	1	3	0	2	0	3	0	0	0	3	0	1	1	1	0	1	3	2	0	1	0	0	0	1	1	0	3	0	0	2	4
		2	5	2	6	1	5	6	2	5	1	8	2	1	2	2	1	3	2	0	0	1	3	0	0	0	0	0	0	0	0	3	0	1	2	0	1	0	0	0	0	0	2	2	1	1	0	0	0
		0	4	0	4	4	0	5	0	0	1	3	0	0	3	0	3	0	0	0	1	2	0	1	2	1	0	0	0	0	3	0	1	1	0	1	3	1	3	3	1	0	0	1	0	0	2	0	0
		6	0	4	2	4	4	0	3	5	2	0	3	3	0	4	0	2	1	0	0	0	0	2	0	0	2	2	0	1	2	1	1	0	2	2	0	1	3	0	1	1	1	0	1	0	0	1	1
		3	4	4	0	8	1	6	3	6	2	3	2	3	1	0	1	2	0	3	0	1	1	0	0	0	2	0	0	0	1	3	0	1	3	0	0	1	3	0	0	0	1	1	2	0	1	0	0
		7	5	6	3	0	1	4	0	2	0	3	0	4	2	0	2	3	0	0	1	0	0	0	1	3	2	0	0	1	2	0	0	3	0	3	2	0	2	2	2	0	0	1	0	0	0	3	0
		0	2	0	4	3	0	2	7	1	7	0	6	0	0	4	0	0	3	0	0	0	0	0	0	1	3	1	3	1	2	0	4	0	0	2	0	3	3	2	1	2	0	2	0	1	2	0	0
		3	1	3	0	3	7	0	0	5	0	7	0	1	0	1	1	1	0	2	1	0	2	0	0	1	3	0	0	0	1	2	2	0	2	3	0	1	3	2	1	2	1	0	3	1	0	0	0
		4	5	5	6	0	3	0	3	3	3	0	2	3	2	1	1	1	2	1	2	2	0	3	5	3	3	0	1	0	0	0	2	3	0	2	2	1	0	1	1	2	1	0	1	0	1	3	0
		0	4	0	0	5	3	5	3	0	3	2	5	0	0	2	1	0	1	1	2	0	0	0	2	3	0	2	2	2	1	0	2	3	0	2	2	0	0	2	3	2	1	2	3	4	1	3	0
		0	0	6	3	0	3	4	0	6	0	3	0	0	4	0	3	0	0	3	3	1	3	1	2	1	0	3	2	2	0	3	1	3	3	0	2	3	1	1	0	2	2	1	2	2	1	2	1
		6	7	0	3	2	4	5	0	0	5	0	2	1	2	0	2	2	0	2	2	2	2	3	2	0	0	2	1	2	2	4	1	1	2	0	1	0	2	0	0	1	2	2	4	2	1	2	2
		0	0	1	0	4	5	0	6	4	1	0	1	0	4	4	3	0	3	0	3	1	2	2	2	0	3	2	0	3	0	1	0	2	2	1	2	0	1	0	1	0	1	1	1	1	3	2	2
		3	3	5	6	4	0	4	0	3	3	2	4	0	2	2	3	0	0	0	1	2	3	1	1	0	2	3	0	2	1	1	1	1	3	0	1	1	1	0	0	0	0	2	0	3	4	1	2
		4	5	3	0	6	4	3	5	0	1	0	1	6	3	3	4	4	0	1	0	2	2	0	0	2	0	1	0	0	0	2	0	0	2	3	0	1	0	1	2	1	0	1	1	2	2	0	2
		3	0	5	2	3	4	5	2	3	4	1	3	1	0	3	2	1	2	1	0	2	2	0	0	1	0	0	2	0	0	1	1	0	1	1	0	2	0	2	2	2	1	0	0	0	0	0	1
		5	0	3	5	4	6	2	4	0	2	5	2	4	0	3	0	2	2	2	0	1	0	1	2	1	0	0	2	0	0	0	1	0	0	2	0	1	0	3	1	0	1	1	2	0	0	1	0
		3	4	4	3	7	3	3	4	4	4	4	3	2	2	2	1	2	1	1	2	0	0	2	2	0	0	0	2	0	0	1	1	2	0	0	3	1	0	0	0	3	2	1	3	0	0	1	0
		4	3	5	4	0	3	4	2	4	3	4	1	3	1	0	1	3	3	0	0	0	0	3	0	0	1	3	0	2	2	0	0	2	1	0	2	0	2	0	0	0	2	2	3	1	1	3	1
		6	5	0	3	4	0	3	4	2	0	2	0	2	4	0	1	0	1	0	2	0	2	2	2	0	1	1	0	3	3	2	0	1	2	0	4	0	5	0	0	0	0	2	0	1	1	2	2
		0	5	3	4	3	0	2	6	2	2	4	2	0	2	2	1	2	1	0	0	2	1	0	0	1	3	1	0	2	1	3	0	0	1	2	0	1	0	1	0	0	0	2	0	0	1	0	1
		3	4	3	7	8	2	4	0	3	3	3	1	1	0	1	1	1	0	0	0	1	0	0	0	0	0	0	1	0	0	1	2	0	1	4	0	0	0	3	1	0	0	0	0	0	0	0	2
		2	3	9	0	4	0	7	3	5	7	0	4	1	0	2	0	1	1	0	0	1	0	2	0	2	1	0	3	0	0	0	1	1	0	0	0	2	2	0	2	3	1	0	2	0	0	1	0
		8	4	4	3	3	7	0	3	0	3	1	2	3	0	0	0	2	1	2	2	0	0	0	1	1	0	0	0	0	1	0	3	0	0	0	2	1	0	0	0	0	4	0	3	0	1	0	0
		4	6	3	3	0	3	4	7	2	2	2	1	2	0	0	0	1	1	2	3	0	3	1	0	1	1	1	1	1	2	2	1	4	1	0	3	1	3	1	0	0	1	1	1	0	0	5	1
		3	0	0	7	0	2	0	4	2	0	3	0	1	0	0	0	2	0	0	0	0	0	4	2	0	1	1	1	0	1	0	0	0	0	2	0	0	4	0	2	0	1	3	0	0	2	2	0
		0	4	0	4	1	4	1	2	8	0	2	0	0	1	0	0	0	1	1	1	0	4	1	0	2	2	0	0	3	0	4	0	0	3	0	2	2	0	1	0	2	0	1	0	3	1	1	2
		0	2	1	3	0	0	7	0	4	0	0	0	0	2	1	1	0	0	1	3	2	1	1	1	2	0	0	1	1	1	1	2	0	1	0	0	2	2	2	2	1	2	0	1	2	0	0	1
		0	8	0	0	2	2	3	0	2	0	0	0	0	3	3	2	0	0	0	0	0	2	0	1	2	2	1	2	1	1	1	2	2	2	0	0	1	3	2	3	1	2	0	2	0	0	0	0
		2	4	3	0	5	2	2	0	0	1	1	2	2	2	5	2	0	0	1	2	4	2	1	0	0	3	0	1	0	0	0	0	0	2	3	2	0	3	0	0	0	3	0	2	0	1	2	0
		5	3	6	1	1	1	0	0	0	6	0	4	2	2	1	0	2	0	2	1	0	0	1	0	1	2	2	0	2	0	1	0	0	1	3	1	3	1	1	1	2	0	2	0	1	1	2	1
		1	0	1	0	5	0	0	2	0	2	1	2	2	0	2	1	0	1	2	1	0	1	2	1	5	1	1	1	2	2	2	2	1	3	3	0	3	1	3	3	2	2	0	1	0	3	2	2
		1	0	5	3	1	7	0	6	0	1	4	1	2	0	0	0	7	2	0	0	2	1	0	0	2	0	1	5	2	2	1	1	4	1	0	1	3	1	2	1	2	4	1	5	4	0	0	3
		5	1	2	4	0	7	0	2	1	4	2	3	1	0	1	0	1	1	1	2	0	4	1	1	0	1	0	3	0	1	0	1	3	0	0	3	0	1	1	2	1	2	0	1	0	0	2	0
		0	0	4	2	3	4	1	1	4	1	4	2	0	1	2	0	1	1	4	6	1	0	6	0	0	0	2	0	1	0	1	0	1	1	1	0	1	0	1	0	1	2	2	1	2	1	3	1
		3	5	0	1	4	4	5	4	3	0	1	0	1	1	2	1	0	1	2	3	2	1	3	1	1	0	5	2	5	0	3	2	0	4	0	2	1	0	2	0	1	1	2	1	2	2	2	4
		2	3	3	4	2	4	3	0	1	3	6	3	0	0	0	2	0	1	3	3	2	5	1	4	0	1	2	1	2	2	2	1	3	3	0	1	1	1	1	1	0	2	0	0	2	0	1	1
		2	1	2	1	0	3	1	5	4	3	1	3	1	4	2	0	0	0	1	2	0	2	1	3	0	1	1	0	1	0	2	0	1	0	0	2	0	0	0	0	0	0	0	0	0	2	1	1
		0	5	0	5	6	1	6	4	1	3	0	0	2	5	5	2	2	2	1	2	1	2	2	1	1	0	0	0	1	1	0	0	1	1	1	0	0	1	0	0	0	0	1	0	1	2	2	0
		6	1	6	0	6	0	1	3	0	0	1	5	0	3	2	4	0	2	0	0	4	0	0	0	0	1	0	0	2	3	0	1	0	1	0	0	0	1	0	1	1	1	2	0	2	0	0	1
		7	0	7	4	4	2	0	0	1	3	2	6	4	3	2	2	1	1	0	0	2	1	0	2	0	1	0	1	0	0	1	0	0	1	1	1	0	0	0	0	0	1	1	0	1	0	0	0
		5	5	4	3	4	4	4	6	2	7	2	5	6	2	0	3	5	0	0	0	2	0	0	1	1	0	0	0	0	1	0	0	0	0	2	2	1	1	1	1	2	0	0	0	0	0	2	0
		4	0	5	0	3	0	2	7	2	4	0	4	3	4	1	1	2	2	0	0	2	0	0	0	1	1	1	2	0	1	1	1	0	1	0	0	1	0	2	1	1	1	0	2	0	0	2	1
		3	3	4	6	4	2	3	5	0	3	3	5	2	1	0	1	3	6	1	0	0	0	0	0	0	0	0	1	0	2	0	2	1	4	1	1	0	1	0	0	0	3	2	4	1	0	0	1
		4	4	4	7	0	4	0	5	4	3	6	3	4	0	0	0	3	4	0	2	0	0	0	1	2	1	0	0	0	1	0	0	2	0	2	1	0	2	1	0	1	0	0	0	0	2	0	0
		1	0	1	5	0	0	6	4	8	4	4	1	4	2	0	0	1	1	1	0	0	1	1	0	1	1	1	2	1	3	1	0	0	2	1	0	1	3	2	1	0	0	0	2	1	2	0	2
		0	6	0	4	3	1	6	3	5	1	3	1	0	1	1	0	0	1	3	0	1	0	0	1	0	2	3	2	2	0	1	0	0	2	3	1	1	0	2	1	1	0	2	2	2	0	0	1
		0	6	0	3	4	2	4	1	4	0	3	0	1	0	0	1	0	1	0	2	2	1	1	1	0	0	0	0	0	0	0	1	1	0	2	0	0	1	1	0	1	2	0	1	0	1	1	0
		0	5	3	5	0	4	4	0	3	0	3	2	0	2	0	0	0	0	0	1	0	2	0	0	3	1	1	0	1	1	1	1	2	1	0	1	1	1	2	2	2	1	1	1	1	0	2	2
		2	4	3	1	5	3	3	0	4	0	0	2	2	1	2	0	2	0	1	0	2	0	0	2	0	2	0	1	1	1	0	1	2	2	0	1	3	2	0	0	3	2	2	3	1	1	1	2
		3	3	0	0	4	4	3	2	1	2	0	0	2	0	2	2	1	0	1	1	1	1	1	1	0	1	2	0	2	1	0	0	2	1	1	1	0	1	1	1	0	0	1	0	1	2	2	0
		0	4	5	2	0	1	1	3	0	1	1	1	0	2	0	3	0	0	1	3	0	2	1	1	2	1	2	0	3	1	3	0	0	0	0	2	0	2	1	1	1	1	2	1	1	4	1	3
		2	1	6	3	2	3	0	0	0	0	2	2	1	0	1	0	2	1	3	0	1	1	1	3	1	0	1	2	1	1	1	1	1	1	2	0	0	0	2	2	1	1	2	0	2	0	2	2
		4	1	0	0	2	0	0	3	1	1	0	0	2	0	1	2	2	0	1	1	1	3	0	1	1	3	0	0	0	0	3	0	1	0	2	1	3	3	0	0	0	1	0	1	0	0	0	3
		0	0	1	3	3	6	2	4	4	2	3	3	0	1	2	0	0	1	0	0	2	1	1	2	1	0	1	1	0	0	2	0	0	0	0	0	0	0	1	2	3	0	2	0	0	1	2	0
		1	3	2	3	4	4	3	0	0	0	4	1	2	2	2	0	1	0	0	1	1	0	1	0	1	0	1	1	1	0	0	1	0	1	4	2	1	0	0	0	0	1	1	1	1	1	1	0
		3	3	4	0	7	4	0	2	4	1	0	2	1	2	2	0	0	0	2	1	2	0	0	4	0	1	2	1	0	0	1	1	1	3	1	0	0	1	2	2	2	0	1	1	1	0	0	0
		3	0	4	1	4	3	4	2	4	1	2	1	2	1	1	3	1	1	0	0	1	1	1	1	0	1	0	0	1	0	2	0	0	0	0	1	2	1	1	2	1	1	4	0	1	1	1	1
		3	4	6	3	1	4	5	3	0	3	1	4	1	0	0	0	2	0	1	3	0	1	0	0	1	0	2	0	1	1	0	0	1	1	2	0	0	4	0	0	0	0	0	0	2	0	1	0
		6	3	4	3	1	3	0	3	1	3	3	2	1	0	2	0	1	0	0	0	2	0	1	1	0	0	0	0	2	0	1	0	1	1	2	2	0	2	2	2	1	0	1	0	0	1	0	1
		3	0	1	3	0	3	1	3	2	4	2	0	1	2	0	2	0	1	1	0	0	2	1	0	1	2	1	1	0	1	0	1	0	0	0	1	1	2	0	0	1	0	2	2	2	1	1	0
		1	2	1	7	4	0	2	3	4	3	5	2	0	3	2	1	1	2	0	0	1	0	0	3	1	2	0	0	0	2	1	1	1	1	2	0	0	0	0	1	0	0	0	0	1	0	0	2
		8	2	0	4	2	5	4	0	4	1	1	0	2	1	0	0	1	3	0	0	0	0	1	0	2	1	0	1	0	2	0	0	0	0	1	1	1	2	1	2	2	0	2	2	0	0	0	1
		0	4	4	0	0	4	4	0	3	1	4	2	2	2	2	3	1	0	0	0	1	0	2	0	2	0	0	1	1	1	0	1	0	2	1	1	1	2	1	2	1	0	1	1	1	0	2	0
		3	4	3	8	3	4	4	3	5	8	0	1	0	4	3	0	2	0	0	2	0	0	3	1	1	2	1	1	1	1	1	1	2	1	1	0	0	2	2	1	2	1	0	2	1	0	0	0
		0	8	1	2	3	4	3	3	1	0	2	2	2	0	0	0	3	0	0	0	0	3	1	0	2	0	1	0	2	2	1	1	3	2	2	1	2	0	0	4	0	1	2	3	1	2	2	0
		5	2	5	1	2	5	1	1	2	2	1	4	2	0	0	0	3	2	1	1	0	2	2	1	0	0	0	1	2	0	0	2	2	1	1	0	2	0	4	0	1	2	2	1	0	2	1	1
		5	0	2	4	0	4	0	3	0	0	2	0	0	0	0	3	0	2	2	1	2	1	2	1	0	2	2	0	0	0	3	1	1	0	0	2	1	3	2	2	1	1	0	0	2	1	2	1
		1	0	3	2	4	2	4	4	2	3	0	1	0	3	3	2	0	1	0	1	0	1	2	2	2	2	1	1	1	1	2	0	1	0	0	1	1	2	0	1	0	1	1	2	1	1	1	0
		0	7	0	3	3	0	4	0	1	3	3	0	0	2	1	2	0	2	1	2	1	2	0	1	0	0	0	1	1	2	1	1	1	2	0	2	0	0	0	0	0	1	0	0	1	1	0	2
		5	4	5	0	4	0	0	2	3	0	0	3	3	2	2	4	1	0	1	2	1	1	0	2	0	0	2	0	1	1	1	0	1	2	2	1	0	0	0	0	0	0	1	0	1	2	2	2
		3	1	3	6	4	3	3	0	4	2	3	2	2	3	1	1	0	0	3	1	2	0	0	3	1	1	0	0	0	0	0	0	0	0	2	0	2	2	0	0	4	0	2	2	1	2	1	1
		5	4	4	3	4	3	4	5	0	0	1	6	5	3	1	0	2	1	0	0	2	2	1	1	2	2	0	0	0	1	2	2	0	0	0	0	2	2	3	2	2	0	0	2	0	0	0	2
		4	4	3	4	3	2	2	3	2	3	4	2	2	2	3	2	3	0	1	0	1	2	0	0	1	1	0	1	0	2	0	3	1	0	0	2	1	1	2	2	0	1	0	0	0	0	0	1
		3	2	4	4	4	1	0	4	0	2	2	2	2	2	4	2	3	1	0	1	3	0	0	0	0	0	2	2	2	1	0	1	2	2	1	2	0	1	1	1	0	2	2	0	0	2	2	0
		3	0	2	3	4	3	0	4	5	3	3	2	2	3	3	2	0	2	0	2	1	0	2	1	2	1	2	1	2	0	0	0	1	2	1	0	1	1	0	0	1	0	2	2	5	1	2	0
		4	4	4	3	3	4	4	2	2	4	2	4	3	1	0	0	2	1	0	0	0	3	1	2	0	0	0	0	1	1	0	1	0	0	1	0	2	1	2	1	0	0	0	1	3	0	0	0
		5	3	4	4	0	2	3	3	4	2	5	3	3	0	0	0	3	0	1	0	2	2	1	1	1	3	0	1	0	0	2	2	0	0	0	2	2	1	1	2	1	4	0	1	1	0	0	2
		0	5	4	4	4	4	3	4	3	3	4	0	1	1	0	0	1	2	2	1	2	2	0	0	0	0	2	0	2	1	3	1	1	0	2	0	0	3	1	1	0	1	1	0	0	3	2	2
		3	4	0	0	2	5	5	4	4	3	3	0	0	0	1	1	0	2	0	1	1	0	2	1	2	0	0	1	2	2	0	0	1	1	1	0	1	0	1	0	0	1	0	1	2	1	0	1
		2	4	4	4	0	3	3	4	2	3	0	1	0	1	2	1	0	0	0	0	0	0	1	1	1	1	1	0	1	0	0	0	0	1	1	2	1	2	2	1	2	1	1	1	1	1	2	0
		2	2	2	2	2	7	4	0	5	2	2	0	1	0	0	0	0	5	2	0	2	3	2	1	3	0	0	1	0	1	2	0	2	0	2	1	2	0	1	0	2	1	1	2	1	0	0	3
		1	5	3	2	2	0	4	4	4	0	0	0	1	0	0	2	3	0	1	1	1	1	2	1	1	0	2	1	2	0	1	2	0	3	0	1	1	0	1	1	3	1	1	3	0	1	2	0
		3	5	1	1	4	6	4	3	4	0	3	2	0	3	2	3	2	0	1	1	1	0	0	0	0	0	1	2	1	0	2	3	2	1	3	4	0		1	3	0	1	1	0	3	1	1	1
		3	0	2	2	1	0	3	2	0	3	1	3	2	2	2	2	0	2	0	2	0	2	2	1	2		1	3	3		1	0	3	0	0	1	2		0	0	2	1	2	1	0	1	2	0
		1	4	4	5	3	0	0	0	3	2	0	2	1	1	1	1	0	2	3	2	2	1	0	2	0		3	0	2		3	1	0	4	0	0	0		1	2	0	0	3	0	1	2	2	2
		2	3	2	2	7	0	5	3	3	2	2	4	1	0	0	2	2	0	1	0	0	4	0	2	0		0	1	0		1	0	2	0		1	0		0	0	0	2	0	0	2	0	0	1
		6	3	3	2	3		3	5	2	0	3	1	2	3	4	0	1	0	2	2	1	2	0	0	0		1	0	1		2	0	0	1		0			0	0		0	2		0	2	1	3
		1	1	6	6	6		1	1	1	3	0	3	4	2	1	2	1	3	2	0	2	0		1			0	0	0		3		0	0		0						0	0		2	0	0	0
		6	3	1	1	0		4	4	3	4	2	3	2	3	3	0	1	0	0	0	0	2		0			0	0	0		0			0									0		0	0	0	0
		3	5	6	6	6		2	5	5	1	4	0	4	3	3	3	3	1	2	0	2	0		0			0		0		2														0			0
		0	1	4	0	0		5	2	2	2	1	1	0	0	0	0	0	1	0		0	0		0							0																	0
		1	2	0	6	0		0	6	2	6	4	2	6	1	3	0	2	3	0		0	0									0																	0
		0	5	1	0	0		3	0	6	1	4	0	0	0	0	0	0	1	0		0	0
		0	1	0	0			6	7	0	5	0	0	0	0	0		5	2
		0	6	0	0			1	0	5	0	1	0	0	0	0		0	2
		5	4	5	5	6	6	7	3	3	3	6	4	7	4	1	3	3	6	4	4	3	4	3	5	2	4	2	4	5	4	4	4	4	2	4	3	2	4	2	2	3	3	2	3	3	2	5	4
		3	6	5	5	3	4	3	6	5	5	3	8	4	8	5	5	4	4	2	2	1	2	2	3	3	3	2	2	1	1	1	1	2	2	3	3	1	3	2	2	3	2	0	2	2	0	3	2
		0	3	4	5	0	5	0	2	1	3	3	0	0	0	0	0	0	0	0	0	0	0	0	0	0	2	3	0	3	0	1	0	0	2	0	1	1	0	1	1	2	2	1	1	0	1	1	0
		7	0	2	0	4	3	6	3	3	3	2	3	6	6	5	1	3	3	4	2	4	3	3	2	4	1	2	3	0	3	0	1	1	0	2	3	0	1	0	0	0	0	0	0	0	0	0	3
		2	3	5	6	4	6	3	5	4	6	5	5	4	4	3	2	3	2	2	4	4	1	2	0	0	3	3	1	3	2	2	2	1	3	1	3	3	2	1	3	3	3	3	2	3	2	2	2
		5	6	3	6	7	4	8	4	4	4	3	6	5	6	3	2	5	3	4	4	4	3	3	4	3	2	1	4	4	4	3	3	2	4	4	4	3	5	5	2	2	3	4	2	2	3	2	4
		4	5	6	5	6	7	4	5	4	4	5	4	3	3	3	4	2	2	2	3	4	2	4	2	2	2	3	2	2	3	2	3	4	2	2	1	4	4	5	5	5	3	3	5	5	5	4	5
		4	6	2	4	4	2	5	2	3	2	2	6	6	4	3	2	4	2	1	3	1	3	2	2	2	2	2	1	2	2	1	1	4	1	2	2	2	2	1	2	2	2	0	1	2	1	1	1
		2	2	2	2	2	2	2	2	2	3	2	2	2	2	2	4	2	2	2	2	2	2	1	2	3	2	0	2	2	1	3	0	1	0	0	0	2	2	2	2	0	1	2	2	1	1	1	2
		2	2	0	2	2	0	2	0	4	0	0	2	2	2	3	1	2	3	2	0	2	3	0	1	1	0	0	0	1	3	1	0	1	2	2	3	1	0	3	0	1	3	2	0	2	2	1	1
		5	0	4	0	0	4	0	4	1	3	4	0	0	0	5	1	0	0	0	0	0	0	3	0	0	3	2	0	0	0	0	2	0	4	4	4	0	2	0	3	0	0	1	3	3	0	0	0
		3	4	4	4	4	7	5	1	3	1	1	4	4	4	3	0	5	4	4	2	2	3	2	4	3	1	3	2	3	2	4	2	2	2	1	1	4	4	4	1	4	4	0	5	2	4	1	4
		4	5	4	6	4	3	7	1	1	3	1	4	3	3	3	4	4	3	1	4	3	2	2	3	3	2	1	2	1	3	2	2	3	2	0	0	2	2	2	2	2	1	2	1	0	1	0	0
		3	5	2	3	2	4	2	3	2	3	2	4	2	3	2	6	2	2	1	2	3	1	2	2	2	0	2	2	0	1	0	1	1	1	2	2	2	0	0	2	2	0	2	0	3	0	2	2
		4	3	4	3	4	4	4	3	4	4	3	2	3	3	3	2	2	4	3	1	3	2	3	2	1	2	2	2	2	2	2	2	3	3	2	0	2	1	2	1	2	2	2	2	1	2	1	3
		4	3	4	5	3	5	4	3	2	2	2	3	3	3	3	2	3	3	2	2	2	3	3	4	2	3	1	2	4	2	2	2	2	1	2	1	0	2	2	2	0	2	4	1	2	2	2	3
		2	6	3	4	5	2	4	1	1	2	1	5	4	2	1	3	3	4	1	3	3	1	2	3	3	1	2	2	1	2	3	1	1	3	4	3	2	3	2	3	1	2		3	3	1	4
		6	3	5	4	3	6	2	4	2	2	1	4	3	2	1	3	2	3	4	1	2	3	3	3	4	3	2	3	2	2	4	2	2	5		4	3		3		2					2
		2	3	2	2	5	2	2		2	2	2	5	4	4	3	3	3	3	2	4	3	4	3			2	3	2	2	3		3									3					2
		2	1	4	5	4	3	4	5	6	5	4	5	5	6	3	3	3	4	2	4	1	3	3	2	4	1	2	3	2	2	3	1	2	2	3	3	3	1	4	2	4	2	2	3	1	3	3	2
		6	6	2	2	1	2	2	2	1	2	1	1	2	1	1	1	2	1	1	1	1	2	1	2	1	1	1	1	1	1	1	2	2	1	2	1	1	1	1	1	1	1	1	1	2	1	1	1
		14	4	14	16	13	14	16	14	15	14	13	13	11	8	10	10	9	8	4	7	8	6	3	5	8	5	8	6	4	4	5	6	5	8	7	7	1	5	3	6	5	4	4	4	7	4	6	4
		5	15	5	5	5	5	7	4	6	4	4	7	4	4	4	4	3	4	5	3	3	3	2	5	3	4	4	1	3	4	2	2	5	1	6	4	4	3	2	4	5	4	1	2	2	4	2	4
		8	10	9	9	10	9	9	8	7	7	6	4	6	6	7	4	3	4	4	3	4	2	2	2	2	1	2	1	3	4	2	5	4	1	2	3	5	1	1	4	1	4	1	3	3	1	4	3
		5	5	4	5	5	5	4	5	4	4	4	4	5	4	5	5	2	2	3	3	3	2	3	1	2	3	2	2	1	2	2	2	2	2	1	3	2	1	2	2	2	2	2	3	2	2	3	3
		2	2	2	2	2	1	2	2	2	1	2	2	2	2	2	2	2	2	0	2	0	1	2	1	1	1	1	1	1	1	1	1	2	1	2	0	1	1	1	1	1	0	1	1	1	1	1	0
		7	5	7	9	5	7	6	6	6	7	6	6	4	5	3	4	6	4	3	2	2	2	2	2	4	2	3	2	1	1	2	4	3	1	2	2	3	3	1	0	1	1	4	2	1	3	3	3
		4	3	4	3	3	5	3	4	3	3	3	5	3	3	3	2	2	2	4	1	1	1	3	1	1	2	1	1	3	1	1	1	2	1	1	1	1	2	1	3	2	1	3	2	1	3	3	2
		12	9	5	13	12	12	11	3	4	13	3	15	3	4	10	4	4	3	2	3	3	2	1	1	1	1	3	2	2	2	1	1	1	0	0	2	2	2	0	2	1	0	1	2	2	0	0	3
		4	4	4	5	4	6	5	4	4	3	7	4	3	4	5	3	3	2	4	3	3	4	3	4	3	3	4	5	3	5	2	3	2	3	4	4	3	4	5	4	5	4	5	4	4	5	3	4
		6	6	6	3	6	8	7	16	5	6	14	4	7	11	6	8	1	5	4	2	2	1	2	0	1	1	0	2	2	1	2	2	2	2	1	2	3	2	3	1	2	1	1	4	2	3	4	3
		5	5	8	5	5	5	5	4	9	5	6	4	6	4	5	4	5	7	5	5	4	6	4	6	3	4	5	4	6	4	2	2	2	4	3	4	3	3	3	3	3	2	5	2	3	4	2	4
		9	9	5	8	8	7	9	9	5	8	8	9	5	7	9	7	4	4	4	4	4	4	4	4	3	4	4	4	4	4	4	4	4	4	4	4	4	4	4	4	4	4	4	4	4	5	4	4
		4	5	9	6	6	4	5	4	9	7	5	5	8	4	4	3	6	7	8	8	8	6	6	6	6	6	6	7	6	8	6	6	5	5	3	5	6	6	8	6	5	4	4	6	5	0	2	1
		3	5	4	6	4	4	4	4	5	5	5	11	5	4	3	3	3	4	3	4	3	2	3	2	1	2	1	4	3	2	2	2	2	1	2	2	2	3	2	2	1	1	1	1	0	1	0	3
		9	10	5	10	11	11	9	10	4	11	10	5	3	8	8	10	3	2	2	2	3	3	2	2	3	2	6	2	3	3	2	2	2	2	3	3	2	3	3	2	2	4	3	2	2	6	2	5
		5	7	11	5	6	4	3	5	10	4	5	3	8	5	4	4	8	8	8	8	6	7	6	5	6	6	2	5	4	5	6	5	5	2	4	5	5	7	6	2	6	5	5	6	7	2	5	3
		5	5	5	5	4	4	4	6	5	7	8	4	5	3	3	3	5	4	4	2	3	2	3	3	2	3	3	1	4	3	2	1	2	3	3	2	3	3	2	3	3	3	3	3	2	1	6	1
		5	8	6	7	7	7	7	6	4	6	7	8	5	7	7	6	2	5	3	3	3	1	2	3	1	2	2	2	1	2	2	2	3	1	1	1	2	1	1	1	1	1	1	1	1	5	1	4
		6	3	3	3	5	4	4	4	7	4	3	4	6	2	2	3	3	7	5	6	5	4	6	4	5	7	7	5	5	7	4	6	4	5	7	7	4	6	7	6	6	6	5	6	7	1	6	3
		7	8	8	11	8	8	10	8	4	6	6	8	3	8	7	5	2	1	1	1	1	2	2	3	0	1	1	1	0	1	1	1	1	0	0	0	1	0	1	0	0	0	0	0	0	5	3	4
		8	8	7	9	4	6	6	9	6	7	7	4	9	3	5	2	6	7	5	7	5	5	6	4	6	2	6	5	4	6	4	8	4	4	5	7	6	4	8	5	5	5	4	6	4	1	6	4
		5	6	10	6	12	7	4	6	9	8	5	5	3	6	6	5	0	5	3	3	3	2	2	1	2	2	0	2	1	3	2	0	0	2	3	3	2	1	4	2	2	2	2	4	0	3	0	2
		6	6	8	6	6	6	6	6	6	6	5	5	4	5	5	4	3	1	3	4	3	1	2	1	1	2	2	2	2	1	1	0	0	0	0	2	2	2	3	4	2	2	2	1	0	2	3	2
		5	4	6	3	4	4	5	3	6	5	4	5	4	5	3	4	3	4	3	4	4	5	5	4	3	4	3	3	3	5	4	2	2	3	1	4	3	2	2	4	2	2	2	2	1	2	1	2
		5	3	7	5	4	5	3	3	3	5	6	3	5	5	4	3	4	5	3	5	2	1	1	3	3	2	5	2	2	3	2	4	2	2	1	1	4	2	2	3	0	2	3	2	0	0	2	4
		5	5	4	5	3	5	5	4	5	4	4	4	4	3	4	3	5	2	3	3	2	3	2	2	2	2	3	2	1	2	3	3	1	1	1	2	2	3	0	1	5	3	3	2	3	3	2	2
		5	6	5	4	5	6	5	4	4	5	5	5	3	6	6	5	4	3	2	2	2	3	2	2	1	2	3	1	1	2	1	0	2	3	3	3	3	1	1	0	1	2	2	0	3	3	4	3
		6	5	5	6	7	6	6	7	6	9	8	6	4	5	5	5	5	5	4	3	3	3	2	4	4	1	2	3	3	3	4	2	4	4	2	3	2	4	2	4	4	3	4	2	1	3	2	5
		4	4	5	5	4	4	5	5	6	5	3	4	7	2	2	1	5	4	4	4	4	5	5	3	5	4	2	4	4	3	3	4	3	3	2	4	3	4	4	2	3	5	2	5	3	0	4	0
		4	4	5	4	3	2	3	3	4	4	4	3	2	3	2	2	4	2	2	0	1	1	2	2	1	2	6	1	0	0	1	2	3	2	2	2	3	1	0	0	0	2	0	1	3	2	4	3
		9	8	3	7	7	7	1	1	4	7	7	7	3	1	1	1	1	2	1	1	2	2	1	2	1	1	1	1	1	1	1	0	0	0	0	0	2	1	2	1	2	1	2	1	1	1	2	1
		1	1	6	1	2	2	6	8	2	2	2	2	2	7	7	6	3	11	1	7	0	1	6	1	1	0	1	5	1	1	1	1	3	1	1	4	1	1	1	1	1	1	1	1	1	7	3	4
		12	12	2	14	13	12	14	14	9	14	15	14	8	12	13	12	2	1	4	2	7	9	1	8	5	4	2	1	5	4	4	1	1	2	7	1	9	3	4	4	7	5	4	4	1	6	1	5
		11	10	13	9	9	9	9	9	13	8	11	6	13	8	6	7	6	5	8	4	3	5	8	4	4	7	8	5	7	6	11	7	4	7	6	5	4	5	6	4	4	5	5	8	6	4	7	6
		2	2	7	3	3	3	3	4	10	3	4	2	9	3	3	3	9	3	6	5	1	2	2	4	3	2	5	2	0	3	2	7	7	2	2	3	3	4	5	6	5	4	4	5	6	2	7	3
		9	8	3	9	6	7	9	10	3	9	8	9	2	7	5	4	5	3	2	2	4	2	2	2	2	2	1	2	2	2	2	3	1	1	2	1	2	2	2	2	2	1	2	2	5	0	6	0
		2	3	9	2	2	2	3	2	7	2	2	2	8	2	2	2	2	4	3	5	3	6	4	6	4	3	2	3	5	3	3	2	2	2	3	2	1	1	1	1	3	1	1	1	2	1	1	0
		4	4	2	4	4	2	5	3	2	6	4	3	2	2	3	5	6	2	2	2	2	2	3	2	2	2	3	2	2	2	2	2	2	1	1	1	1	1	1	1	1	1	1	1	0	1	1	1
		5	6	5	5	5	6	7	6	4	7	6	6	4	5	4	3	2	2	2	2	2	3	2	2	3	2	2	2	3	2	1	1	2	1	1	2	3	2	2	1	2	2	2	2	1	1	1	1
		7	5	5	6	7	4	4	7	6	5	5	4	5	3	3	3	2	5	3	5	2	3	5	5	4	3	3	2	4	1	4	3	1	3	3	1	3	5	4	3	3	3	4	3	2	0	2	0
		4	4	5	5	4	5	4	4	6	5	4	4	5	3	3	4	2	4	5	1	4	3	1	2	3	2	4	2	2	5	1	3	3	1	1	4	1	1	1	0	0	1	1	0	2	1	1	2
		2	2	3	2	2	2	3	3	3	4	2	2	4	2	2	3	3	4	4	4	4	4	3	3	5	4	1	3	3	4	2	1	2	4	2	4	4	3	3	3	2	3	3	4	0	1	1	1
		4	2	2	3	3	4	3	5	2	4	4	4	2	4	3	2	4	2	2	1	3	1	1	1	2	1	4	3	2	2	1	3	3	2	1	2	2	3	2	1	1	3	2	2	1	0	2	0
		6	9	2	8	6	8	7	7	3	8	9	7	2	9	9	9	1	1	2	1	1	1	2	2	1	2	1	2	1	1	1	1	1	1	2	2	1	1	1	1	1	1	1	1	1	5	1	7
		7	7	5	6	5	7	6	3	8	5	4	5	7	3	3	4	1	6	5	5	3	5	3	4	5	6	1	4	4	4	4	1	1	4	8	7	5	3	6	4	4	6	7	4	0	4	0	2
		3	4	8	5	5	3	4	5	6	3	8	4	5	3	3	4	8	4	3	2	5	4	4	3	3	5	4	2	2	3	2	2	4	3	3	4	2	3	2	5	4	4	3	3	4	1	6	2
		5	7	3	4	7	6	5	6	4	6	4	3	3	5	6	5	4	3	2	3	4	3	3	2	3	3	4	3	3	3	2	0	2	3	3	3	3	3	3	2	1	1	2	2	5	3	5	3
		1	0	5	1	2	0	0	0	7	0	0	0	5	0	0	0	3	5	3	2	3	3	2	3	1	4	3	5	2	2	2	3	3	3	5	3	4	5	4	4	5	3	4	1	1	0	1	0
		2	3	2	3	4	3	2	3	0	2	5	2	0	2	3	1	3	0	0	0	4	1	1	1	1	1	3	1	1	1	1	3	3	1	1	1	1	1	1	1	1	1	1	1	5	3	3	3
[truncated: 11 more columns]

## Sheet: Reassembly of foci at pH 4->7
Reassembly of foci upon pH shift from 4 to 7 (green curve in Suppl. Fig. 9)
time (sec)		-40	-30	-20	-10	0	10	20	30	40	50	60	70	80	90	100	110	120	130	140	150	160	170	180	190	200	210	220	230	240	250	260	270	280	290	300	310	320	330	340	350	360	370	380	390	400	410	420	430
avg. number of foci		1.59078	1.5389	1.55652	1.55331	1.59587	1.64583	1.68406	1.89736	2.04583	2.02933	2.15179	2.22188	2.13636	2.28135	2.46296	2.51524	2.49245	2.61934	2.55856	2.64264	2.59394	2.5816	2.68955	2.70359	2.78947	2.76947	2.72121	2.86875	2.84969	2.77676	2.83489	2.66361	2.8773	2.86111	2.96	2.93636	2.89697	2.94242	3.06845	3.03049	3.10942	3.24096	3.05455	3.11963	3.23053	3.17683	3.0997	3.07927
st.dev.		1.43036	1.38763	1.4297	1.45428	1.43047	1.47502	1.4291	1.36706	1.25511	1.40765	1.32401	1.28879	1.38255	1.39248	1.60741	1.60649	1.49619	1.57445	1.50512	1.63773	1.53934	1.58303	1.5042	1.58034	1.57591	1.55818	1.62461	1.6538	1.73084	1.56917	1.57545	1.62326	1.63716	1.7354	1.66711	1.66281	1.79369	1.68662	1.69056	1.66057	1.69474	1.71955	1.78904	1.70098	1.74727	1.75724	1.74747	1.81898
s.e.m.		0.0767857	0.0744917	0.0769723	0.0780697	0.0776927	0.0804689	0.0769403	0.0740303	0.0810169	0.0762288	0.0722309	0.0710534	0.0761068	0.0770044	0.0893005	0.0887035	0.0822379	0.0865397	0.0824801	0.0897469	0.0847379	0.0862329	0.0821832	0.0864722	0.087686	0.0869694	0.089432	0.0924505	0.0958622	0.086775	0.0879328	0.0897663	0.0906737	0.0964111	0.0924747	0.0915346	0.0987393	0.0928456	0.0922275	0.0916894	0.0934339	0.0943728	0.0984834	0.0942086	0.0975229	0.0970275	0.0960499	0.100436
number of cells		347	347	345	347	339	336	345	341	240	341	336	329	330	327	324	328	331	331	333	333	330	337	335	334	323	321	330	320	326	327	321	327	326	324	325	330	330	330	336	328	329	332	330	326	321	328	331	328
time (sec)	t (s)	-40	-30	-20	-10	0	10	20	30	40	50	60	70	80	90	100	110	120	130	140	150	160	170	180	190	200	210	220	230	240	250	260	270	280	290	300	310	320	330	340	350	360	370	380	390	400	410	420	430
number of cells with n foci	12	0	0	0	0	0	0	0	0	0	0	0	0	0	0	0	0	0	0	0	0	0	0	0	0	0	0	0	0	0	0	0	0	0	0	0	0	0	0	0	0	0	0	0	0	1	0	0	0
	11	0	0	0	0	0	0	0	0	0	0	0	0	0	0	0	0	0	0	0	0	0	0	0	0	0	0	0	0	0	0	0	0	0	0	0	0	0	0	0	0	0	0	0	0	0	0	0	0
	10	0	0	0	0	0	0	0	0	0	0	0	0	0	0	0	0	0	1	0	0	0	0	0	0	0	0	0	0	0	0	0	0	1	0	0	0	0	0	0	1	0	0	0	0	0	0	0	0
	9	0	0	0	0	0	0	0	0	0	1	0	0	0	0	2	1	0	0	0	1	0	1	0	0	0	0	1	2	3	1	0	0	0	0	1	0	1	2	0	1	1	1	0	0	0	1	0	0
	8	0	1	1	0	2	0	0	0	0	0	1	0	0	1	3	1	2	0	0	3	2	4	1	4	1	3	3	2	3	2	1	2	2	4	3	3	6	2	6	0	2	5	5	5	0	5	3	3
	7	2	0	1	4	1	2	1	1	0	2	1	1	2	3	2	4	4	9	3	6	2	4	4	1	8	3	5	5	4	3	4	5	3	6	1	8	4	5	8	9	10	9	11	11	14	10	11	10
	6	4	3	4	6	4	5	5	6	1	3	1	3	4	3	8	7	6	6	10	7	8	5	14	12	13	8	6	11	10	9	11	14	18	19	21	13	20	16	13	16	17	22	19	17	22	22	19	24
	5	7	8	7	5	6	10	10	4	5	9	12	15	15	12	10	21	13	12	17	22	27	16	17	25	18	25	24	29	30	26	30	18	23	24	30	34	26	27	37	28	35	33	28	28	29	30	36	38
	4	22	23	20	17	18	21	20	39	23	27	35	27	28	38	47	47	50	58	56	45	40	52	47	43	47	55	57	49	49	55	57	50	56	47	63	47	51	60	54	56	54	60	55	51	60	53	57	48
	3	47	36	41	35	43	43	51	41	59	76	72	81	65	70	71	73	83	79	79	80	90	80	90	96	89	84	75	78	87	83	81	73	79	77	57	81	70	77	79	86	83	73	74	86	80	72	72	68
	2	72	78	79	84	73	71	81	100	65	90	100	98	100	100	88	83	76	82	84	87	74	90	95	76	86	76	85	78	65	79	70	84	79	73	88	81	72	77	83	76	70	91	74	78	65	89	63	65
	1	106	112	102	109	117	104	99	105	61	90	86	84	85	77	67	60	79	65	57	59	65	63	48	55	42	47	51	52	53	51	47	59	49	54	47	48	63	46	45	42	46	26	47	40	40	35	61	56
	0	87	86	90	87	75	80	78	45	26	43	28	20	31	23	26	31	18	19	27	23	22	22	19	22	19	20	23	14	22	18	20	22	16	20	14	15	17	18	11	13	11	12	17	10	10	11	9	16
number of foci (single cells)		1	1	1	1	1	2	3	2	3	3	3	2	2	4	3	3	1	4	2	3	3	1	3	3	3	2	3	3	3	1	2	2	2	2	1	2	3	1	2	2	3	3	2	5	3	4	2	3
		1	1	2	2	1	0	0	1	4	1	3	1	1	1	3	2	2	1	4	1	1	4	3	1	3	3	2	4	2	4	4	3	2	4	2	2	4	2	3	2	3	2	2	1	4	1	1	1
		3	2	3	2	1	1	3	2	1	3	2	4	2	2	1	3	1	1	2	2	3	3	4	3	0	4	4	3	4	3	3	1	2	2	3	4	1	4	2	5	3	3	3	3	2	1	4	3
		0	1	0	1	0	1	1	2	3	3	1	2	1	2	2	3	4	3	3	3	2	3	1	1	2	2	2	3	3	2	3	2	4	3	2	3	2	2	3	3	5	5	3	3	3	2	3	3
		2	2	2	3	1	0	2	2	3	3	3	3	3	3	3	3	2	3	2	3	4	4	3	3	4	3	4	3	4	3	4	2	3	4	2	3	3	3	4	4	3	5	3	3	3	3	2	3
		3	3	2	1	2	1	2	1	3	2	4	2	2	1	3	2	2	2	2	3	2	2	2	3	2	2	3	3	3	3	3	2	3	3	2	2	2	2	2	3	3	2	2	2	3	3	2	2
		0	2	2	3	2	1	3	3	3	1	3	3	0	2	3	2	4	2	3	3	2	2	3	3	2	1	3	4	3	2	3	2	2	3	2	3	2	3	2	3	3	2	1	2	1	1	3	1
		0	1	1	0	1	0	2	0	3	3	1	2	2	1	4	4	1	3	4	2	0	3	2	3	3	3	1	2	1	4	1	1	3	1	0	2	1	1	2	3	0	4	4	4	3	4	2	2
		0	0	1	1	1	2	1	1	3	1	2	1	1	1	3	0	2	1	4	3	2	0	2	2	5	1	2	2	2	2	1	2	1	1	1	3	1	1	1	2	2	0	1	1	0	0	1	3
		1	1	1	1	1	0	1	1	0	3	2	0	2	2	2	1	0	4	0	2	2	4	3	1	2	2	2	0	1	2	0	1	2	3	3	2	0	0	1	2	1	3	2	3	3	3	1	0
		2	1	1	1	2	2	3	2	3	0	2	0	0	2	1	1	1	2	3	2	0	1	3	1	2	0	4	1	1	3	1	2	1	2	3	2	2	2	3	2	1	2	2	2	2	2	0	2
		2	1	1	0	1	1	2	1	1	2	2	3	0	0	2	1	2	2	2	2	0	0	1	3	4	1	1	3	3	1	3	1	3	2	2	1	2	2	3	2	2	2	4	3	2	0	3	0
		1	1	2	1	0	1	1	2	4	2	2	1	2	2	2	2	2	2	2	2	3	1	3	2	2	1	3	3	0	0	3	3	1	3	4	3	0	0	2	2	3	4	2	0	0	2	3	3
		0	0	1	1	1	1	1	1	2	3	3	3	3	2	3	2	3	2	3	3	2	3	0	2	2	3	2	1	3	1	2	1	3	3	2	3	3	3	1	3	2	4	0	3	4	2	3	3
		1	0	0	2	2	0	2	2	2	2	2	2	1	3	1	2	2	2	1	2	1	3	3	3	2	2	1	2	3	2	1	3	2	1	1	2	3	3	2	1	1	2	3	3	3	0	1	2
		1	2	0	2	1	2	1	2	1	2	1	1	0	2	2	2	1	3	2	1	1	1	1	1	2	2	3	3	1	2	3	1	1	3	3	2	1	2	3	2	3	4	4	2	2	2	1	0
		2	0	1	1	0	0	2	0	2	1	1	0	1	0	2	2	2	2	2	0	3	2	1	3	3	2	3	3	2	3	3	1	2	1	2	1	1	1	1	3	2	3	1	2	2	3	1	3
		0	2	0	1	0	2	0	2	2	1	3	3	2	3	1	1	2	2	1	3	3	1	2	1	2	2	1	3	3	3	4	3	1	2	2	3	3	2	1	2	2	2	2	3	2	1	1	1
		1	0	3	0	1	1	4	0	2	3	2	2	2	5	2	2	0	4	3	2	1	1	3	3	4	3	3	4	2	3	4	0	2	1	2	0	2	0	2	2	1	4	4	2	2	2	2	2
		2	2	0	2	0	0	0	2	2	1	2	2	1	1	1	3	3	3	1	3	3	0	2	1	1	3	2	1	3	1	2	2	3	2	1	3	1	2	5	1	5	2	3	3	3	2	1	2
		2	1	1	0	2	1	1	1	4	1	2	2	2	2	3	3	0	1	2	1	1	2	2	2	3	3	2	2	3	2	0	2	4	3	4	3	3	4	2	1	1	2	1	2	2	3	3	2
		2	1	1	1	0	2	1	3	0	3	2	1	2	4	2	2	2	2	3	2	3	4	2	3	4	4	3	1	3	1	3	3	0	1	2	3	2	3	1	4	2	2	2	1	2	1	3	2
		1	2	2	2	0	1	1	2	1	3	4	3	2	0	0	3	3	4	3	2	3	3	3	4	3	3	2	3	5	3	2	0	0	3	0	1	2	3	2	2	0	4	2	0	1	2	1	1
		1	0	0	1	1	1	1	4	3	0	1	1	1	3	2	3	1	2	2	4	1	3	1	2	4	3	3	2	1	2	1	1	3	2	3	1	3	2	1	1	3	3	4	4	3	2	5	4
		0	0	0	1	2	1	0	1	4	2	1	0	3	2	0	2	3	4	2	1	3	2	3	1	3	2	2	2	4	3	3	3	3	3	1	1	1	2	4	3	3	2	2	3	4	4	2	3
		1	3	2	2	3	1	0	0	1	3	4	3	1	1	2	4	2	2	4	2	2	1	2	2	0	3	3	1	3	3	2	2	2	1	2	3	2	3	2	3	2	3	5	3	2	3	1	1
		3	0	0	0	2	0	3	3	1	1	2	2	4	3	2	2	3	2	4	1	3	4	3	0	4	4	2	3	3	0	4	1	2	3	2	2	2	2	1	3	1	2	3	3	3	2	4	1
		1	1	0	0	1	0	1	3	4	1	2	1	2	1	3	2	3	1	3	3	1	1	2	3	3	2	3	3	2	1	3	1	1	1	1	1	3	2	2	3	1	2	5	3	4	2	2	3
		1	1	0	2	0	2	0	3	2	2	2	1	3	2	2	1	3	3	2	4	3	3	2	3	1	0	3	3	2	3	1	2	0	2	4	2	4	1	4	1	2	3	2	1	1	4	4	2
		1	1	0	0	2	2	1	2	2	2	1	3	1	1	1	3	2	4	4	2	2	3	2	2	0	4	2	1	2	3	1	2	2	5	1	3	2	2	2	1	2	2	2	3	3	2	1	1
		1	3	3	1	0	0	1	1	2	4	3	3	2	1	2	3	2	3	3	2	2	2	2	0	3	2	4	5	3	2	4	2	3	1	1	3	0	3	2	1	2	4	2	2	4	2	1	3
		3	0	1	1	1	3	1	4	1	2	2	2	3	3	2	3	1	0	3	4	3	3	2	4	0	2	1	1	2	1	0	0	2	1	1	2	1	3	3	3	3	3	2	3	2	3	2	3
		1	2	2	1	1	0	2	4	3	2	2	3	2	3	4	3	2	3	3	1	4	3	3	1	1	2	5	3	3	1	0	1	1	1	2	2	5	1	1	2	4	1	2	2	3	1	3	2
		1	0	3	2	2	3	2	0	5	3	1	2	2	2	3	1	4	2	2	2	2	4	1	4	3	0	1	3	0	3	4	2	1	1	4	2	0	1	3	1	2	1	0	3	1	3	1	0
		3	2	0	1	2	0	2	0	2	1	3	3	0	4	1	5	1	2	4	4	1	2	4	1	0	3	1	1	2	4	1	4	4	3	2	2	2	2	3	3	3	4	1	2	1	4	1	1
		1	0	3	0	1	1	2	2	1	3	1	0	4	0	2	1	1	4	1	1	4	4	2	1	2	1	3	3	6	1	3	1	2	2	1	4	1	3	3	4	3	1	4	2	4	4	5	5
		0	2	0	1	0	2	1	1	3	2	4	1	0	1	5	3	2	2	2	1	1	1	1	3	3	3	0	1	1	2	1	0	0	0	2	1	2	0	5	2	2	2	3	4	2	2	0	0
		2	0	1	3	1	2	3	4	2	2	2	3	5	2	2	3	4	1	4	3	2	3	3	6	5	4	4	2	4	3	3	1	2	0	3	0	1	1	2	3	3	1	0	0	3	1	4	4
		1	3	1	2	1	0	1	1	3	1	0	1	3	2	3	2	1	2	1	3	4	2	1	1	3	3	1	5	1	0	4	3	3	3	2	3	2	4	3	2	3	3	3	3	1	3	1	1
		2	2	2	4	2	0	1	2	1	2	2	2	1	1	2	2	1	3	1	2	1	3	3	2	2	3	3	4	3	1	1	0	1	1	1	1	4	2	1	2	5	1	0	2	2	2	2	1
		1	1	0	0	0	2	2	2	1	1	1	2	1	2	2	3	3	1	3	3	2	2	1	1	3	2	4	2	0	2	1	2	2	3	2	1	2	2	1	2	0	6	3	1	1	2	4	1
		1	1	0	1	1	2	1	1	3	4	1	4	0	0	1	2	4	2	4	1	1	1	2	2	2	2	2	2	3	1	2	2	1	4	4	1	2	2	7	4	1	1	1	2	4	2	2	3
		2	0	0	2	4	2	2	2	1	4	4	3	1	2	1	3	3	1	3	2	0	1	5	2	2	3	2	3	5	3	3	2	4	5	3	3	1	5	1	2	3	4	4	4	3	2	4	4
		0	0	1	1	2	1	0	4	3	2	3	3	5	4	3	2	4	2	2	4	4	3	1	2	2	2	2	5	3	1	1	4	3	3	2	4	6	2	3	6	1	2	3	3	2	2	2	1
		0	2	1	0	1	1	1	2	4	3	2	2	2	3	5	1	0	0	3	1	2	2	2	0	2	2	1	2	3	2	3	3	2	1	3	1	1	1	3	3	1	2	2	3	1	1	3	3
		2	1	1	1	1	0	2	1	2	2	2	2	2	2	2	1	1	4	1	2	3	4	2	2	1	2	0	2	2	6	2	1	3	2	1	2	3	0	1	1	1	1	1	4	1	3	2	2
		2	2	1	2	0	1	2	0	2	2	3	5	1	4	2	5	1	0	2	2	2	3	2	3	1	1	3	1	0	4	3	6	3	2	2	1	2	5	1	2	2	1	2	1	1	5	0	1
		0	2	1	0	0	2	2	2	2	1	0	2	0	0	3	0	4	3	4	2	1	2	0	2	3	2	2	2	3	2	3	2	2	2	2	3	1	1	2	1	2	4	2	2	2	2	1	5
		0	2	0	1	3	1	0	1	1	5	3	2	2	2	1	1	1	2	1	3	5	1	2	2	3	3	3	4	2	3	2	3	5	2	1	4	1	2	2	3	3	4	2	4	3	2	2	2
		1	0	1	1	1	1	2	1	2	2	2	1	2	2	3	1	2	2	3	1	0	2	2	1	0	1	4	2	2	1	2	3	3	1	1	1	2	1	4	1	2	2	0	2	1	2	2	3
		1	1	2	0	1	1	0	1	1	2	1	1	3	5	2	2	1	2	2	2	2	3	3	2	3	1	3	3	2	1	2	2	2	2	1	3	2	2	3	2	3	4	2	3	3	2	2	4
		0	2	1	0	1	3	0	2	2	2	3	2	4	0	1	3	1	3	2	1	2	2	1	3	0	4	3	2	2	2	2	1	2	2	3	2	3	0	2	2	3	3	3	1	3	3	1	2
		2	0	0	2	2	2	1	1	2	3	2	3	1	4	3	2	4	1	2	4	3	2	1	3	1	3	0	2	3	1	0	1	1	2	2	2	1	3	3	1	1	0	1	3	3	2	2	1
		2	0	1	1	1	1	1	1	1	1	0	3	2	1	3	2	4	1	2	1	2	1	3	0	2	3	2	3	3	2	1	3	2	3	3	1	1	3	3	2	2	3	1	3	2	3	3	1
		1	0	1	1	1	0	3	1	4	0	2	3	3	2	1	3	0	2	4	1	1	3	2	1	2	2	3	2	2	2	5	1	3	0	1	1	0	2	4	2	5	2	2	4	0	2	4	2
		2	3	1	1	1	0	0	1	2	2	3	2	2	2	2	1	2	1	1	5	2	2	2	3	3	1	2	2	2	2	1	2	0	1	1	2	1	3	1	3	1	2	0	2	1	0	1	2
		2	0	2	1	1	0	1	2	0	4	1	1	2	1	1	1	3	2	1	2	0	3	1	3	1	1	3	2	2	2	1	0	2	0	4	2	1	1	1	2	1	2	2	1	2	1	1	3
		2	1	1	1	1	1	2	0	1	1	1	1	1	2	4	1	1	3	3	3	3	1	0	2	1	0	2	2	2	3	2	1	1	0	4	2	2	1	2	4	2	3	2	1	3	3	2	4
		1	0	0	1	1	1	2	2	1	1	2	4	1	2	2	0	3	0	1	2	1	1	3	2	1	1	3	1	4	4	2	2	1	2	1	0	1	3	5	2	2	3	2	2	3	3	4	2
		1	0	1	1	1	1	2	1	4	4	1	2	3	2	3	1	2	3	3	0	3	4	1	3	3	1	2	1	1	0	0	3	3	2	2	1	0	2	0	1	1	0	2	2	2	0	1	1
		0	0	0	2	0	0	2	2	0	3	0	1	1	1	1	1	0	2	2	0	3	2	3	0	1	2	1	1	1	1	2	1	2	1	3	1	1	2	0	2	4	1	1	3	2	1	5	1
		1	1	0	0	3	1	2	1	1	1	2	2	0	2	1	0	0	1	0	1	2	1	3	1	0	4	0	0	1	3	2	2	2	2	2	4	0	4	3	1	2	2	2	2	3	4	1	1
		1	1	2	0	1	0	3	3	4	3	2	2	2	5	5	2	1	4	0	2	1	3	1	0	3	2	3	3	1	0	1	2	2	0	3	2	2	3	3	1	1	3	1	2	2	3	3	2
		2	2	0	0	1	1	1	1	3	2	1	2	3	1	1	1	1	1	3	0	3	2	2	3	2	2	0	3	0	2	3	2	2	2	1	3	1	3	3	3	4	2	1	1	1	1	3	3
		2	0	1	0	1	1	0	3	0	3	0	4	3	2	2	2	3	3	2	3	1	2	1	2	1	3	1	1	2	1	4	0	0	0	1	3	1	1	2	2	1	1	0	1	3	3	1	1
		0	1	1	1	0	0	0	1	4	0	3	1	0	3	2	3	1	1	1	2	0	1	2	2	2	5	1	1	0	1	3	3	2	0	1	2	1	1	2	2	2	0	2	1	4	2	1	1
		0	0	0	2	1	0	1	1	3	4	1	2	2	2	0	0	3	2	3	2	2	2	1	3	2	3	4	3	3	2	1	2	2	2	2	0	3	2	2	3	1	3	1	1	3	3	2	1
		0	0	0	1	2	1	2	0	1	0	2	1	1	2	1	3	1	2	4	1	2	3	0	3	2	2	1	2	3	0	2	2	3	2	4	0	2	2	2	2	2	0	2	3	4	4	3	2
		0	1	1	0	2	3	2	1	0	2	0	1	2	0	1	5	3	2	1	1	1	0	2	0	2	1	2	4	4	2	3	2	3	1	3	1	0	1	0	0	0	3	3	3	3	1	2	3
		2	2	0	2	0	3	1	3	1	0	2	2	2	0	0	3	3	3	4	1	2	0	2	2	2	1	3	1	1	1	4	2	4	2	1	4	3	3	3	0	3	2	1	1	3	2	2	3
		1	0	0	0	0	4	0	2	3	2	2	2	0	1	2	2	3	3	2	4	2	2	1	5	1	3	5	2	0	2	2	2	4	4	3	3	2	4	1	2	3	2	3	4	2	2	2	4
		0	1	0	1	1	0	1	3	2	3	3	1	2	1	4	0	3	4	3	4	3	2	2	3	2	2	3	4	3	0	2	2	2	4	3	1	3	3	2	3	3	4	3	3	1	3	3	2
		2	1	1	1	0	2	0	2	2	2	3	2	2	0	4	1	2	3	4	2	2	2	3	2	4	3	2	2	3	5	2	2	1	1	1	2	2	2	3	0	3	2	2	2	3	3	2	2
		2	1	1	1	0	2	1	3	0	4	2	3	1	2	1	3	2	1	3	1	1	2	4	4	2	1	0	3	3	3	2	0	4	2	5	3	2	2	3	4	2	2	3	3	3	3	1	3
		3	1	1	0	3	0	1	1	0	2	1	3	2	3	3	3	4	4	1	4	4	4	3	2	2	3	2	2	2	4	3	2	3	3	2	1	2	1	2	3	2	4	1	2	0	2	2	2
		3	1	0	0	2	1	2	1	2	4	5	3	3	2	3	1	3	1	3	3	1	0	2	2	5	1	4	3	1	1	2	3	2	2	2	3	5	4	1	2	2	3	3	4	3	3	4	3
		1	2	2	2	2	1	0	1	3	3	3	1	2	3	2	4	2	3	3	2	2	2	1	3	0	3	3	2	3	2	3	1	1	3	3	3	2	2	2	1	2	3	2	3	1	2	4	0
		1	1	1	2	1	3	1	3	1	3	2	3	2	4	1	0	4	1	1	2	1	1	2	2	2	3	2	1	1	3	0	0	7	1	5	3	1	2	2	2	4	2	3	3	1	3	1	3
		1	1	0	2	1	1	2	2	2	0	1	5	1	1	4	4	2	3	2	1	4	4	2	2	3	3	2	1	0	4	1	2	2	4	2	2	1	3	4	1	1	2	1	2	3	2	2	1
		0	1	0	1	2	0	1	2	4	1	1	2	2	3	2	1	0	1	1	1	3	2	3	3	3	0	3	1	1	1	1	0	2	2	0	3	0	2	3	3	2	3	2	2	2	3	1	1
		2	0	1	2	0	0	2	0	2	3	2	1	2	2	3	1	1	2	0	1	2	1	1	2	3	4	2	2	1	1	2	2	2	1	2	2	3	1	2	3	3	2	2	4	4	1	2	2
		0	1	0	1	2	0	0	2	1	3	3	3	3	1	4	1	2	3	3	2	4	3	2	1	2	1	1	3	3	6	3	1	4	0	2	0	0	1	1	2	2	3	3	1	2	2	2	2
		3	1	2	2	0	1	0	2	3	2	1	0	1	2	0	3	2	0	1	2	1	1	2	3	2	4	1	3	3	2	1	3	3	1	2	1	1	0	2	1	1	3	1	2	2	2	2	2
		1	1	1	0	2	2	0	2	2	5	4	2	4	2	1	0	2	4	2	2	1	1	2	2	1	1	2	2	1	3	1	3	1	2	4	1	3	1	2	1	3	3	1	1	3	2	2	2
		0	3	1	2	1	0	1	4	2	0	2	2	1	1	2	4	0	2	2	3	1	0	3	0	3	5	3	1	3	2	3	3	1	3	0	3	4	3	3	1	3	1	3	2	4	2	4	2
		1	3	2	1	1	2	3	2	2	2	0	1	3	3	2	0	3	1	2	0	2	2	2	3	2	2	2	4	0	4	1	3	0	1	2	3	1	0	1	1	3	1	2	3	3	2	2	3
		0	0	3	3	2	1	1	1	3	3	1	3	3	0	2	4	0	5	2	1	1	3	3	2	0	2	0	1	4	1	3	1	3	1	1	1	1	2	1	3	1	4	2	3	3	3	1	1
		0	0	0	1	1	1	2	1	3	0	2	3	1	2	3	1	3	1	1	3	2	2	4	1	3	4	2	2	1	2	1	2	3	3	2	2	0	3	0	3	3	2	2	1	1	1	3	2
		1	0	1	0	2	1	1	1	1	3	2	2	2	1	1	4	3	1	3	1	3	2	2	1	2	2	0	3	1	2	3	2	3	1	1	0	2	1	2	2	1	5	2	3	3	2	1	2
		2	0	1	0	0	2	0	2	1	1	3	1	2	1	2	3	0	3	3	2	2	2	0	3	2	2	2	3	4	2	3	4	1	4	3	2	1	3	2	2	3	4	2	1	4	2	2	2
		0	1	0	0	1	1	0	1	2	1	2	1	2	2	1	2	3	1	0	1	1	4	3	4	1	3	4	3	2	2	4	3	3	3	4	3	2	0	1	2	2	2	1	3	5	1	1	3
		1	0	1	0	0	0	0	1	2	1	2	4	0	3	0	2	3	4	1	3	5	2	1	3	1	2	2	1	4	3	2	0	1	1	4	1	3	2	3	3	2	3	1	2	3	4	3	1
		0	2	1	2	3	0	1	2	2	4	2	1	2	2	2	5	3	3	4	3	4	3	4	3	3	2	3	3	2	3	1	4	1	4	4	3	2	4	4	1	3	4	4	1	2	4	2	1
		2	0	0	0	0	2	1	0	1	2	1	2	0	1	4	2	4	1	1	2	1	1	2	1	2	3	1	1	4	1	2	4	4	2	2	5	4	1	2	3	1	2	2	2	3	4	4	3
		1	1	2	2	2	2	1	3	2	0	2	2	1	3	1	1	1	3	2	3	1	0	3	1	2	1	3	2	3	3	2	2	2	3	0	2	1	1	2	2	5	2	0	1	2	1	3	1
		1	0	0	0	0	2	0	3	3	3	1	3	4	1	2	2	2	2	3	1	3	4	2	2	4	3	3	3	5	2	1	1	4	2	2	3	4	4	3	3	3	2	3	3	1	2	1	2
		0	1	1	1	0	0	2	0	3	2	2	1	1	3	3	3	2	4	2	4	4	2	3	3	3	2	4	2	4	3	1	1	2	2	1	1	3	3	3	5	2	4	1	2	3	3	1	0
		2	1	1	0	2	1	0	1	1	0	4	3	4	1	3	2	1	5	3	0	3	3	4	1	3	3	2	3	0	2	3	0	1	1	2	2	3	3	4	2	4	2	2	3	1	2	1	2
		2	2	1	2	1	0	0	2	3	1	1	2	2	1	2	3	4	3	4	2	3	3	2	3	4	1	2	2	1	2	1	2	3	2	3	2	1	4	2	3	2	3	2	2	2	2	4	2
		0	0	2	1	2	3	1	1	2	3	1	3	1	3	1	4	3	2	1	4	3	2	2	3	1	5	3	1	1	2	2	1	1	1	1	1	3	1	4	4	3	3	1	3	2	3	4	2
		2	2	0	2	2	0	0	3	2	1	2	2	0	3	3	2	3	1	2	1	2	3	3	2	2	4	1	1	1	2	2	2	2	3	3	1	1	4	2	1	3	2	1	3	1	2	1	3
		0	2	2	1	2	1	1	2	2	3	2	3	3	2	3	4	3	3	0	4	1	1	0	3	2	3	3	1	5	3	2	1	0	2	2	1	3	1	2	2	3	2	2	3	3	3	1	1
		2	2	2	2	0	1	0	2	1	3	1	1	1	1	3	2	2	2	3	3	1	3	2	4	2	3	0	2	2	2	4	1	3	1	1	2	1	5	2	2	3	2	1	1	3	2	5	2
		1	1	1	2	1	0	3	3	1	2	3	1	3	3	4	2	4	4	3	3	3	1	2	3	2	4	3	3	2	1	3	3	3	4	3	0	2	1	2	3	2	3	1	2	1	2	1	1
		1	1	1	2	0	2	1	1	3	1	2	3	1	3	2	0	2	2	3	3	1	4	1	3	2	4	1	4	2	3	4	2	1	3	2	2	3	2	3	1	3	2	1	1	3	2	3	3
		1	0	1	1	2	2	2	4	5	2	3	2	1	2	4	1	1	3	4	4	2	1	4	1	4	2	4	3	4	0	2	3	4	1	2	3	1	2	3	3	2	2	5	2	1	1	2	2
		0	2	1	2	0	1	0	2	3	2	1	2	2	3	3	4	4	4	1	3	1	3	2	1	3	2	3	1	2	2	2	2	1	2	4	2	3	2	2	0	4	2	4	2	4	5	1	1
		4	2	1	0	1	0	1	2	2	3	3	2	0	1	0	3	4	1	4	2	3	4	1	1	2	2	1	3	4	1	3	1	2	4	2	1	2	3	2	3	1	1	4	2	1	3	2	2
		1	2	1	2	0	1	1	2	1	3	2	3	2	2	2	1	3	4	1	3	3	1	3	3	3	3	3	3	1	3	4	3	1	2	1	5	2	2	1	3	4	4	3	2	3	2	1	1
		2	0	1	0	2	2	3	1	2	4	3	3	2	2	4	5	2	1	4	3	3	2	4	3	2	4	3	3	3	1	3	2	4	3	2	3	4	2	5	1	1	2	2	1	5	4	1	2
		3	4	1	2	2	2	1	2	0	2	3	2	3	2	2	2	4	2	4	4	2	1	3	3	2	2	2	2	3	3	3	3	2	1	4	2	4	5	2	3	3	2	3	5	4	2	5	4
		0	2	1	0	1	0	2	3	2	2	2	1	3	3	2	1	1	5	2	4	3	4	1	2	2	3	4	0	4	1	1	4	4	3	4	1	3	4	3	1	3	2	1	4	1	2	4	2
		1	1	2	1	2	0	1	2	1	0	3	4	3	2	3	2	3	3	3	1	3	3	4	2	1	3	2	2	1	3	3	1	1	1	2	2	3	3	2	3	1	3	2	1	3	3	3	3
		0	0	0	0	0	2	1	4	2	1	2	1	3	1	2	3	4	2	2	1	4	2	4	3	3	1	1	3	1	2	3	1	2	3	2	5	3	3	2	4	3	2	2	1	3	3	1	4
		2	0	1	1	1	1	1	2	2	2	2	4	3	3	2	3	3	3	4	2	3	3	4	2	3	2	3	2	2	3	2	1	1	2	1	3	2	3	3	3	3	1	3	4	2	2	2	1
		4	2	1	1	0	0	0	2	1	1	1	3	2	2	2	4	1	1	3	3	3	2	2	2	4	0	2	3	4	3	4	3	3	3	2	3	5	4	3	2	3	2	2	2	4	1	4	2
		1	3	3	0	3	3	0	2	2	1	1	2	4	4	3	2	1	4	1	3	2	2	2	2	2	1	1	3	3	2	2	3	4	4	3	3	1	4	3	4	2	3	3	2	3	3	3	2
		2	1	3	2	1	1	1	4	3	2	3	2	2	2	4	3	2	4	3	3	3	2	1	3	1	2	3	1	5	3	0	2	1	3	3	2	3	3	3	3	4	2	4	2	2	1	2	2
		1	0	2	0	1	1	1	2	2	4	3	2	4	2	4	3	3	2	3	1	2	1	3	0	2	3	2	0	3	2	2	3	1	3	2	3	2	1	2	3	3	2	3	3	4	2	2	4
		0	0	0	0	2	1	4	2	2	2	2	3	4	3	3	0	4	2	3	3	1	2	3	3	4	4	3	2	1	1	1	2	3	1	4	1	3	2	1	2	2	4	2	3	1	3	3	2
		1	2	1	2	1	0	3	2	3	3	2	2	2	3	2	1	1	1	4	3	3	2	3	3	1	3	4	4	1	1	3	1	2	1	2	2	1	3	2	0	2	3	1	3	3	2	4	4
		1	1	1	1	1	2	3	0	3	3	2	2	2	2	3	0	2	3	4	4	2	2	2	3	1	3	1	3	3	2	3	0	2	1	0	4	2	3	1	3	0	2	3	4	4	1	3	2
		1	2	0	2	1	0	0	2	3	1	3	2	5	4	2	3	5	3	2	1	2	2	2	2	3	4	3	4	2	4	2	3	2	3	1	2	4	3	5	4	3	1	3	2	1	2	2	2
		1	1	2	2	2	0	1	1	3	4	3	1	3	2	2	4	1	2	2	3	1	1	3	2	3	1	2	2	0	4	2	4	3	3	2	3	3	2	3	3	1	3	1	2	2	3	6	1
		1	1	2	0	2	0	1	2	4	3	1	1	1	1	4	1	2	3	3	0	3	2	1	5	3	3	1	3	2	2	3	1	4	1	3	1	1	4	1	4	2	5	1	3	3	1	3	4
		2	1	2	1	0	0	1	3	3	4	2	1	2	2	1	0	3	2	3	0	2	2	2	3	4	3	1	2	5	2	5	1	3	0	3	2	1	4	3	2	2	1	3	3	3	3	3	0
		1	1	1	1	0	2	0	1	3	3	0	2	1	2	1	1	1	5	1	1	4	0	3	5	2	2	2	1	3	2	4	2	4	1	0	1	2	2	3	3	4	1	5	1	2	2	3	1
		0	1	0	0	1	1	1	1	1	2	3	1	3	2	1	4	2	0	3	2	2	4	3	3	3	1	3	5	3	3	3	5	0	3	3	2	3	1	4	0	4	3	2	0	3	3	1	1
		1	0	0	3	0	0	3	4	1	1	3	2	2	3	3	4	1	3	3	2	3	0	2	4	3	2	4	1	2	6	2	3	1	4	4	3	1	0	2	3	5	3	4	0	3	3	2	3
		1	2	1	2	1	3	0	1	3	3	4	4	4	3	3	3	4	1	4	3	1	1	1	1	3	1	3	2	3	0	2	2	3	4	3	0	1	3	3	3	3	2	3	3	2	3	2	3
		1	0	0	0	0	1	2	0	4	3	3	3	2	2	3	4	1	1	2	3	1	1	2	3	3	4	4	1	3	2	5	3	4	3	2	1	2	3	3	2	3	4	2	3	1	2	2	1
		0	0	0	0	0	2	0	2	4	1	1	2	2	4	2	2	3	0	4	2	1	2	1	2	3	0	1	2	2	1	2	2	3	3	4	2	1	0	4	0	1	4	3	5	2	2	4	3
		0	1	0	2	0	0	1	1	3	3	1	1	4	1	2	2	1	1	3	2	2	3	2	1	2	2	3	2	3	2	3	3	3	2	2	2	4	1	3	3	2	2	2	2	7	3	3	4
		2	1	2	0	2	0	0	1	1	3	2	3	4	3	2	5	3	3	2	2	0	5	2	3	4	5	2	3	2	3	2	3	3	2	3	3	3	0	4	4	3	3	1	3	3	6	3	1
		0	1	2	0	1	2	0	2	1	2	4	3	0	0	3	1	4	3	3	5	3	4	5	4	0	2	2	4	1	4	2	2	1	3	3	3	3	2	4	3	3	3	5	1	4	4	4	3
		0	1	0	1	0	0	0	1	0	2	1	1	3	0	2	2	3	3	5	1	3	3	4	0	4	0	1	2	2	3	0	1	2	6	2	4	4	5	2	4	1	6	3	5	1	1	1	2
		1	0	2	0	0	0	3	1	3	2	0	1	2	1	4	1	3	2	2	2	3	3	4	3	1	5	2	1	2	2	3	2	3	2	3	4	2	4	2	3	2	3	4	4	2	3	1	2
		1	4	0	3	0	0	0	3	3	1	1	3	0	2	1	4	3	3	2	0	4	1	2	2	3	2	3	3	1	3	4	1	2	1	2	1	2	3	4	1	2	3	0	1	2	0	7	1
		2	1	2	1	3	3	0	2	1	1	3	2	1	3	2	0	2	4	0	2	3	3	3	1	1	4	2	0	1	5	4	3	1	3	2	2	2	2	1	6	3	2	0	3	2	1	2	3
		0	1	1	0	1	1	2	2	0	1	3	4	3	3	4	3	2	3	4	3	2	4	2	1	4	2	0	1	3	2	3	2	3	1	3	6	5	1	2	2	0	2	3	0	4	3	3	2
		2	1	1	2	1	0	2	2	1	3	2	2	4	4	3	3	1	2	4	2	2	1	3	4	2	0	3	4	0	2	2	2	2	3	3	1	2	4	2	2	4	3	0	3	0	0	1	1
		0	2	1	1	1	0	0	2	3	5	3	2	3	3	0	2	1	1	0	1	5	2	3	0	3	2	0	4	3	2	2	0	2	3	0	3	1	3	3	0	3	4	3	2	3	3	3	4
		0	2	1	2	1	3	1	1	2	3	1	2	2	3	0	3	2	2	1	1	2	1	2	3	2	2	2	1	5	3	1	2	1	0	4	2	2	2	2	3	3	0	1	2	1	3	0	0
		0	1	0	2	1	1	1	2	3	3	3	1	2	2	3	2	1	4	1	0	2	1	3	1	2		0	2	2	2	0	1	3	3	2	2	1	1	4	4	5	1	4	3	2	2	3	3
		1	1	1	0	0	2	2	1	4	3	1	3	2	5	0	3	1	3	1	4	1	0	2	4	1		2	3	4	2	3	4	0	2	2	2	2	2	1	0	4	3	1	3	3	4	4	2
		1	0	1	1	0	1	1	1	4	3	4	2	1	2	4	3	2	1	1	1	2	2	3	3	3		3	0	1	3	1	1	4	1	6	4	3	1	2	2	3	2	1	4	2	4	1	4
		0	2	2	1	2	1	2	0	3	2	3	2	6	1	2	2	1	2	3	3	1	2	0	5			3	1	1	3		1	1	1	3	0	3	2	4	3	1	3	2	0	2	2	1	1
		2	0	0	1	1	0	0	2	0	2	0	1	1	4	3	2	3	3	0	3	3	2	0	3			1	3	2	0		1	1	4	2	3	0	4	4	3	1	2	3		1	2	4	5
		1	1	0	2	1	0	1	2	2	2	2	1	2	1	1	0	1	0	4	3	0	2	4	3			1		1	5		0	1	2	1	2	1	2	3	2	3	1	2		1	3	4	3
		0	0	2	0	1		0	1	1	2	0	2	3	1	3	0	2	2	2	4	1	4	2	1			0		3	1			2	3	2	4	2	0	6	2	1	4	2		4	1	2	2
		0	1	0	0	2		2	1	2	0	1	2	1	1	1	4	3	3	1	1	2	1	3	1			4		1	3			1	3	1	1	2	2	4	5		2	0				1	1
		2	3	1	1	0		0	2	2	1	0	0	1	3	1		5	1	4	2	3	2	1	0			0			3			1	0		2	1	1	4	2			4				1	3
		2	0	3	0	0		2	2	3	1	3	1	3	0			1	3	1	1	4	2	1	3						3			1			2	4	1	2	3							5	1
		0	0	0	0	2		0	0	2	4	0	0	3	2			3	3	3	0	2	1	4	1						2			1			1	2	5	1	4							1	0
		1	3	0	1	2		0	1	0	1	2	2	3	0			1	3	1	3	1	2	3							1			3			2	2	2	0	3							3	3
		0	0	2	0	0		0	1	2	3	2	1	1	4				3	0	4	1		2							2						3	1	2	3	3								3
		0	1	2	0	0	1	2	1	0	1	2	2	2	2	2	1	2	3	2	2	2	0	2	0	3	0	1	2	1	2	3	2	0	4	2	2	3	3	3	2	0	3	2	1	5	2	1	1
		0	0	2	3	1	1	2	1	1	2	1	1	4	2	1	2	1	2	1	1	1	2	1	1	2	4	2	3	2	3	3	2	3	2	3	2	2	2	2	1	1	3	3	4	3	2	4	1
		1	2	1	1	1	0	0	0	0	2	2	1	1	1	1	2	1	0	1	0	0	1	2	1	1	2	1	0	2	2	2	2	2	1	1	2	2	2	2	1	1	2	1	0	2	2	3	1
		2	1	2	0	2	3	0	0	2	3	3	5	3	4	3	3	3	5	3	5	4	2	3	2	3	0	3	4	3	3	3	3	0	4	3	4	5	3	3	3	3	4	4	4	3	2	3	4
		0	3	4	3	0	0	2	2	3	0	1	1	2	1	1	1	1	4	4	5	1	3	2	3	5	3	2	1	1	5	1	1	4	2	2	2	2	2	1	2	4	2	3	2	2	4	2	3
		1	1	0	0	0	1	1	0	1	1	2	2	1	3	5	3	2	1	1	1	4	3	3	3	1	1	3	2	5	2	3	4	3	4	4	4	5	5	4	5	2	4	5	5	4	1	4	4
		2	1	1	2	2	2	1	1	1	2	2	1	2	3	2	4	2	3	2	3	3	1	3	5	2	3	3	3	1	5	3	2	2	3	4	3	3	4	4	4	3	2	4	3	3	3	2	4
		3	2	2	2	2	1	2	2	2	1	1	3	1	2	1	1	3	1	2	2	2	4	2	3	1	3	2	5	2	4	1	1	2	3	2	2	1	1	2	2	2	2	1	2	1	3	1	2
		1	1	3	2	1	2	2	1	2	3	1	2	1	1	3	0	0	0	4	0	1	2	2	2	5	1	2	2	0	1	0	1	3	0	0	6	0	0	6	1	2	4	1	3	4	2	5	0
		5	3	1	3	3	4	1	3	1	4	2	2	2	3	0	4	4	4	0	4	0	1	0	1	0	7	0	0	4	0	5	0	5	5	5	4	4	4	0	0	0	3	0	5	2	1	3	4
		3	6	5	4	1	1	3	4	3	3	3	4	4	2	3	4	2	2	4	2	3	0	4	0	3	0	2	2	3	4	4	3	0	4	3	3	3	3	4	2	4	2	4	3	5	4	3	3
		4	1	1	2	3	3	2	1	3	3	1	1	2	6	2	2	3	4	2	2	2	3	4	3	4	3	3	2	3	3	4	3	2	2	3	7	2	8	3	4	3	7	5	8	4	4	6	3
		3	4	4	3	1	2	3	3	4	2	5	6	5	2	6	7	8	6	6	8	3	2	3	4	8	3	3	7	9	6	7	3	4	8	9	3	9	4	6	4	4	3	3	2	2	2	4	7
		1	4	4	4	1	1	3	2	4	2	3	1	1	2	3	3	3	3	3	2	8	3	7	2	3	6	9	2	2	3	2	8	7	4	2	5	2	3	3	10	6	3	8	5	2	8	3	3
		0	2	0	1	2	3	2	2	2	1	1	1	2	2	4	3	3	1	0	1	2	8	2	8	2	4	2	2	2	4	3	4	5	2	5	3	5	3	3	4	4	3	3	2	4	4	3	4
		2	0	0	0	0	0	3	2	2	2	1	3	2	1	2	2	1	2	1	3	0	2	4	2	2	5	4	2	3	2	3	2	4	3	2	5	3	3	3	3	4	4	3	2	3	3	5	4
		0	1	3	2	1	1	1	1	2	1	1	1	1	4	2	1	1	1	1	0	1	3	1	5	2	2	3	2	1	4	2	3	2	2	4	2	4	2	4	3	2	3	3	1	4	2	1	2
		0	2	0	0	3	3	0	4	3	2	2	2	3	1	3	4	3	3	2	2	5	2	2	1	4	4	2	5	3	2	4	2	1	1	2	5	1	0	1	5	4	4	3	3	6	5	5	4
		0	0	0	1	4	3	3	1	1	2	1	3	2	4	4	3	1	4	4	3	3	2	3	2	3	2	3	4	2	4	4	3	3	6	4	4	4	2	3	2	3	4	2	5	4	2	3	5
		2	0	1	3	1	1	2	2	1	1	1	3	5	2	3	1	5	1	2	5	2	0	3	4	4	4	2	5	7	3	4	3	2	6	4	2	5	5	5	3	4	4	3	3	4	4	3	6
		5	0	2	2	3	4	1	5	3	1	4	5	1	1	2	6	2	7	4	3	5	3	6	3	7	4	3	4	3	2	2	2	2	2	3	5	2	2	5	4	6	4	4	3	4	3	4	3
		0	2	2	1	1	2	1	3	1	1	0	3	2	1	4	0	2	1	2	1	2	2	2	6	1	3	4	2	3	3	5	3	5	8	2	6	4	4	4	4	6	4	3	7	4	2	1	3
		2	2	1	3	2	2	4	4	2	4	1	0	1	3	0	0	5	0	2	3	1	3	1	3	1	4	1	1	1	1	6	4	3	3	8	4	2	2	4	2	2	4	4	3	1	2	5	1
		0	0	4	1	0	0	2	0	1	3	2	1	2	1	1	1	1	1	1	6	1	2	1	2	1	2	2	6	5	5	2	7	3	3	3	3	4	3	5	3	5	2	6	2	6	7	2	4
		4	2	2	0	0	1	2	1	1	2	1	2	5	4	1	4	2	3	2	1	4	5	4	2	3	3	1	3	5	3	2	2	2	1	3	2	3	1	2	3	2	1	4	1	3	1	5	4
		0	1	0	1	1	1	0	1	3	2	1	1	1	4	2	2	1	3	2	3	5	1	5	2	3	6	4	3	3	4	2	5	6	5	2	2	5	4	3	1	3	6	3	4	6	6	4	5
		2	3	2	1	2	1	0	4	1	1	1	4	3	2	1	5	5	7	5	1	3	1	2	5	4	1	2	5	6	5	1	3	2	3	5	3	1	3	1	4	1	5	1	3	6	5	3	3
		0	1	0	1	1	3	1	1	1	2	5	3	1	3	5	2	4	4	4	4	5	2	4	3	3	2	3	1	3	2	3	3	5	5	5	6	6	7	4	3	6	5	7	3	2	3	3	6
		3	0	1	1	3	3	3	1	1	3	2	2	3	1	4	3	1	1	2	4	2	4	2	5	3	1	6	3	3	4	5	1	5	2	3	5	3	6	3	5	5	3	3	5	4	6	7	2
		1	2	4	5	2	2	2	1	1	1	2	3	1	1	1	3	3	3	2	3	3	3	4	2	2	5	1	6	4	6	5	1	3	3	6	2	3	2	7	5	4	6	3	3	4	4	4	3
		1	1	0	0	1	3	1	1	2	2	3	1	3	4	4	1	1	1	4	4	6	5	4	2	3	5	3	4	0	3	2	3	3	4	2	3	6	3	5	2	5	2	5	4	6	3	2	3
		1	1	1	2	2	3	2	2	1	1	1	2	2	1	1	3	3	4	1	1	3	4	1	4	7	3	3	2	7	3	4	8	6	4	2	8	3	4	5	3	3	3	4	5	5	7	5	6
		4	3	1	1	4	4	1	3	3	3	2	3	1	1	2	2	1	3	3	3	4	2	3	2	2	5	4	6	4	4	6	5	3	5	4	2	2	2	2	6	3	3	4	2	5	4	3	5
		2	1	1	3	1	1	2	1	2	1	3	0	0	1	3	2	3	3	3	2	5	3	3	6	2	4	4	3	3	1	3	3	3	4	4	4	2	5	3	4	3	8	5	4	4	4	4	4
		2	2	3	3	2	2	4	4	3	2	3	1	1	2	0	3	1	1	0	9	3	4	3	3	3	2	2	3	2	3	3	2	2	4	5	3	5	7	3	3	3	2	2	3	6	4	6	8
		0	2	2	3	2	3	4	2	3	1	1	2	1	1	0	2	1	4	3	2	1	6	5	4	3	4	2	6	5	5	3	6	4	7	2	6	3	5	8	5	7	3	7	4	7	5	4	5
		3	1	3	1	2	4	1	1	1	3	1	2	3	3	1	2	2	2	6	7	6	3	3	2	3	1	4	2	3	5	4	4	4	4	8	3	6	4	2	3	5	5	5	2	5	5	3	6
		3	3	2	2	2	4	2	3	1	2	2	4	3	3	1	2	4	2	4	2	4	3	3	2	6	4	4	5	5	3	5	2	3	2	5	3	3	4	5	7	4	4	2	6	6	5	2	1
		3	3	3	3	1	1	2	1	2	3	1	3	3	3	4	5	4	2	4	3	4	5	3	3	3	3	4	5	2	1	4	6	2	4	5	7	3	7	5	4	4	5	4	2	2	5	6	3
		3	2	3	2	1	1	2	1	3	1	2	2	4	7	3	4	4	3	2	1	6	4	5	3	5	4	5	4	0	5	4	3	3	5	2	5	6	3	5	1	8	6	7	4	3	6	1	5
		2	2	3	1	1	1	0	1	3	1	2	1	6	1	3	5	3	4	5	5	2	4	3	6	1	4	4	2	5	4	3	4	3	5	5	5	4	6	6	3	4	5	5	6	3	2	5	4
		1	3	1	1	2	2	2	1	2	1	2	5	1	4	6	2	1	2	6	4	5	2	4	4	7	7	6	4	2	4	4	3	2	2	4	2	2	1	1	3	7	5	6	2	4	1	5	4
		0	3	3	1	0	1	3	2	0	4	2	3	3	1	1	6	3	7	3	4	1	4	6	4	3	3	2	2	4	4	4	4	4	4	2	4	4	3	4	5	1	1	2	4	4	6	5	6
		2	2	1	1	2	2	1	2	1	2	4	1	0	2	4	1	2	2	2	2	3	3	2	1	1	5	4	4	3	3	4	4	5	7	4	3	3	4	5	4	5	5	5	7	7	5	5	7
		1	1	2	2	0	2	4	0	4	2	2	2	3	5	0	7	4	6	3	6	4	4	5	6	3	3	5	6	5	4	6	4	6	2	6	3	4	3	2	5	2	4	5	4	7	4	4	3
		3	1	0	1	1	0	3	1	3	0	4	4	3	2	3	2	3	3	5	4	5	2	0	3	5	1	2	4	5	4	4	2	3	3	2	4	5	3	2	7	6	2	4	5	4	4	6	4
		3	1	3	2	3	1	2	4	1	0	1	2	6	5	3	4	4	5	2	7	3	7	2	1	6	0	4	3	4	5	5	3	5	6	5	5	6	4	5	5	5	2	4	6	5	3	4	5
		3	5	0	3	1	4	0	2	3	3	2	4	3	2	4	5	6	2	3	2	5	0	4	3	3	3	4	5	3	4	5	4	6	5	3	2	6	6	4	3	4	6	6	6	7	8	0	4
		4	1	0	0	1	2	1	2	3	4	3	2	3	3	1	2	2	5	3	4	5	5	5	6	2	3	5	5	6	7	5	4	4	6	5	6	4	4	5	6	7	8	6	2	5	6	7	0
		0	1	3	1	2	2	4	3	6	1	2	3	4	1	3	2	2	4	4	1	3	1	3	4	6	3	3	4	4	6	5	2	8	0	5	4	4	5	4	4	4	4	4	7	7	6	5	8
		0	0	1	4	2	2	1	4	4	3	4	2	2	7	4	4	4	4	7	6	7	1	3	6	5	4	4	6	8	3	0	6	2	0	6	6	6	4	4	6	5	5	3	5	3	3	4	0
		5	1	3	1	4	0	1	3	2	4	4	6	7	1	2	2	2	3	1	5	0	4	5	2	7	3	5	0	0	0	7	3	8	6	0	3	4	5	5	4	6	4	6	4	4	0	2	1
		1	3	3	3	1	4	3	2	2	1	2	0	0	5	7	7	7	6	6	5	5	5	4	3	3	4	3	7	5	5	0	6	3	4	0	7	7	9	8	1	4	3	4	8	3	6	5	5
		1	3	4	3	3	1	5	2	5	2	2	3	5	2	1	1	1	1	2	3	3	3	8	3	4	5	8	3	3	2	0	3	3	3	6	0	1	6	0	7	6	7	0	5	5	0	2	3
		3	2	4	1	2	4	3	2	5	2	7	1	3	3	4	4	5	5	1	8	2	4	0	8	1	6	0	4	3	4	5	5	4	5	2	0	5	3	5	2	6	0	7	4	4	5	3	3
		3	4	2	5	5	2	3	6	0	2	2	3	2	3	2	2	3	2	2	0	3	7	7	0	6	4	5	3	3	4	4	3	5	3	4	6	3	0	4	3	4	6	2	1	4	4	4	5
		5	5	2	2	8	6	2	6	1	6	2	1	2	3	3	2	3	3	1	6	3	4	2	5	2	8	2	2	4	5	5	7	5	2	4	3	4	4	4	4	0	2	5	4	2	1	1	5
		1	3	3	2	1	6	2	1	0	6	0	2	1	3	0	3	1	3	5	3	4	8	3	5	3	0	0	1	4	1	0	0	2	3	1	4	4	4	1	2	5	2	3	2	3	5	6	6
		3	3	4	2	1	1	4	1	4	1	5	2	2	1	2	1	1	2	3	2	0	0	3	5	3	6	7	4	1	3	4	6	4	1	3	6	6	3	4	4	2	5	1	4	2	3	7	1
		3	1	0	7	0	1	3	6	2	1	3	1	4	2	5	3	1	4	0	3	3	6	3	2	5	3	3	2	3	2	5	2	1	1	6	4	5	4	4	2	5	3	2	3	1	3	0	3
		0	2	4	0	4	2	0	2	3	0	1	1	1	3	2	5	2	0	3	4	1	3	3	4	6	3	3	1	1	1	1	4	1	3	3	2	1	6	5	4	4	4	7	1	4	5	4	2
		6	5	0	7	1	0	1	0	0	2	4	1	3	1	2	1	1	3	1	3	1	5	1	3	1	3	4	3	1	4	3	3	3	2	4	3	3	2	3	1	1	6	5	3	5	7	3	1
		0	0	2	0	3	3	5	3	3	2	2	3	1	2	1	1	1	1	0	1	4	1	2	1	3	4	4	4	5	4	1	3	2	3	1	2	2	4	4	1	4	1	1	6	1	6	1	5
		0	8	0	0	1	3	0	2	1	2	3	1	1	3	0	1	1	0	4	3	3	1	1	3	2	4	2	1	3	0	1	4	0	6	1	1	1	3	3	4	5	6	3	2	2	4	2	5
		0	0	2	1	3	1	5	1	1	0	1	2	3	1	2	1	1	3	2	1	2	3	1	2	1	2	2	2	3	3	5	1	3	0	3	4	4	1	1	5	3	5	1	3	3	4	3	0
		0	0	3	0	1	3	3	4	0	3	1	4	0	3	3	3	3	4	3	0	4	4	3	1	3	3	1	1	5	1	3	3	2	4	4	3	3	4	4	1	4	4	1	3	4	1	1	3
		2	1	2	3	1	0	0	0	0	2	0	0	2	2	0	1	1	2	3	4	0	1	3	4	4	1	1	3	0	2	3	1	5	2	0	2	0	5	1	1	2	6	4	1	4	1	3	3
		1	0	4	3	1	5	4	3	2	4	3	3	2	2	2	3	5	4	0	3	3	3	2	2	0	1	4	4	3	4	5	1	3	3	4	4	3	1	1	3	1	1	5	4	2	5	2	5
		4	3	1	1	0	1	1	1	0	1	1	1	3	3	1	5	3	1	1	2	1	1	4	3	2	2	4	5	2	2	0	4	5	4	2	0	1	3	3	4	3	1	1	4	2	4	4	1
		0	1	3	1	3	1	3	1	1	2	2	3	3	1	3	0	0	3	0	3	2	1	0	5	2	4	0	1	2	4	2	4	2	4	3	2	4	1	3	3	4	3	4	1	2	1	3	5
		3	1	1	4	2	1	1	0	4	1	3	2	1	3	3	4	3	3	2	0	3	4	3	0	3	0	1	2	6	5	1	0	2	2	5	2	4	3	1	1	1	4	3	2	6	3	4	5
		1	2	1	0	0	1	2	2	0	2	4	1	2	4	1	1	1	5	5	3	5	4	0	2	3	2	2	3	3	4	3	1	6	3	6	4	3	2	4	2	3	2	4	2	1	3	6	1
		1	0	0	2	2	1	1	1	1	0	1	2	3	2	3	4	3	4	3	2	1	2	2	1	4	1	3	4	2	1	3	1	4	4	2	5	1	5	2	6	1	4	4	3	0	5	2	4
		0	1	2	1	3	1	1	2	0	1	0	3	4		2	3	3	1	0	3	3	4	4	3	6	3	3	2	3		2	4		2	4	1	5	4	4	2	4	2	3	4		5	3	4
		1	1	2	3	0	2	2	0	2	3	2	3	2		3	1	4	2	1	5	3	0	4	3	1	2	2		4		1	3			4	4	3	1	5		4	3	2	5		6	5
		0	2	0	1	1	1	1	2	1	1	1		1			2	1	4	2	1	1	2	2	4	3	5	1		1		5	4			2	3	1	2	2		4	3	4	2		2	1
		2	1	1	1	4	1	0	4	0	1	2					3	4	2	2	2		2	2	1	6	2	1		1		4	2							2		2	4	3	2		2	3
		1	0	0	2	1	4	2	0	0	4	1					3	3		2	3		4	4	1	3	3	2					2							5		3	2	2	2		7	1
		1	2	2	2	0	0	2	1	3	1	3					2			1	2		4	4	3	3	1	3					3							3		3	2	5	3		2
		0	2	0	0	0	1	4	1	2	0	4											2	0	3		4	5					2							2		2	5	4	3		2
		3	2	1	1	3	3	0	1	4	3	3											1	3	4															3		2	5		5
		0	0	2	4	3	1	1	0	3	1	3											2		2															2			3
		1	1	1	0	3	0	1	0		2												4																				1
		3	0	0	1	4	0	1	3		2												3
		1	3	0	1	0	0	0	2		3
		0	0	1	1		3	0	5		0
		1	1	1	0		2	1	3		4
		1	4	3	0		5	3
		1	1	2	2		2	3
		2	0	5	2			1
		3	0	0	3			3
		1	1		1
		0	3		0
		2	2	1	1	1	1	1	1	2	3	2	3	2	3	3	4	5	4	4	3	5	4	6	4	5	5	4	4	5	5	6	6	4	3	5	4	4	4	3	3	5	5	4	3	6	2	5	5
		1	0	0	0	0	1	0	0	5	1	3	3	3	3	2	2	3	3	3	3	3	3	3	3	3	3	3	3	3	3	3	3	3	4	3	3	3	3	4	3	3	3	3	3	3	3	3	3
		1	1	2	2	1	1	1	1		0	3	3	3	4	4	4	4	5	5	5	6	5	6	5	4	5	5	5	5	5	5	4	5	5	5	4	4	5	4	5	5	5	5	5	5	5	4	5
		1	1	1	0	1	1	1	1		3	4	5	4	1	1	6	4	4	6	4	4	4	4	4	5	4	3	6	5	4	5	5	4	4	5	6	5	5	5	4	6	6	6	7	5	6	7	4
		0	1	0	0	0	0	1	0		0	2	0	1	5	4	1	3	2	4	2	0	1	2	2	1	2	0	1	1	3	2	3	2	2	1	1	2	2	2	2	1	2	2	2	2	2	2	2
		3	4	6	5	6	0	5	3		2	4	4	5	0	1	4	4	3	2	3	5	4	4	4	4	4	5	3	4	4	4	5	4	4	4	4	4	4	4	5	5	5	5	5	3	5	6	5
		6	5	7	3	7	4	6	6		0	0	2	1	2	3	0	2	0	2	2	3	2	3	0	4	1	4	4	4	2	4	3	4	6	4	4	5	3	4	4	3	6	6	4	4	6	7	5
		0	0	0	0	0	4	0	0		1	2	2	2	2	2	2	2	2	4	2	2	2	3	2	2	2	2	2	2	2	2	2	2	2	2	2	2	2	2	2	2	2	2	2	2	2	2	2
		3	3	2	4	3	0	3	1		0	5	3	2	5	8	7	6	2	5	3	3	3	4	4	3	3	1	3	2	3	1	3	4	5	4	5	1	4	4	4	4	7	3	4	5	8	7	3
		1	1	1	0	2	1	1	2		2	3	5	4	1	1	2	1	7	1	7	5	3	6	3	3	4	5	5	3	3	4	4	6	5	6	4	5	3	3	5	5	3	7	6	4	2	5	3
		0	0	0	0	1	1	0	1		4	0	1	0	1	4	2	2	1	3	2	1	3	1	1	2	1	2	2	4	2	1	1	2	1	2	2	4	2	2	2	2	2	3	1	2	2	3	4
		2	1	2	2	1	1	1	1		0	1	0	1	2	2	0	3	2	3	1	3	2	2	2	3	3	1	2	3	2	2	2	3	3	4	3	1	4	3	4	4	2	1	4	4	4	5	2
		2	1	2	2	2	2	2	1		0	2	2	1	4	3	2	4	2	4	3	3	1	3	3	3	2	3	3	3	3	3	3	3	2	2	4	3	3	2	3	3	2	3	3	4	3	2	3
		3	2	3	4	4	3	5	3		2	4	4	3	2	1	4	2	4	4	4	4	3	4	4	4	4	4	4	3	4	4	4	4	4	4	4	3	4	4	3	3	3	3	3	4	4	4	4
		0	0	0	0	0	4	0	0		1	3	0	1	3	4	3	4	2	4	5	2	4	2	1	6	4	4	4	3	5	3	4	3	4	4	2	4	3	3	3	5	3	4	3	3	4	3	4
		1	0	1	0	1	0	1	0		1	3	3	2	3	5	2	2	4	6	4	2	2	2	3	3	5	5	3	4	4	5	4	4	3	4	4	6	4	6	4	2	4	4	5	3	4	2	5
		3	3	3	4	3	1	3	3		1	2	1	2	4	4	4	4	3	4	5	4	3	5	5	6	5	7	6	4	4	5	6	6	6	6	7	3	5	5	5	5	6	3	5	6	4	5	3
		1	1	2	1	3	3	3	1		2	2	1	1	1	2	3	1	2	2	2	3	4	3	3	5	3	2	3	7	4	3	4	3	3	2	5	6	5	5	5	3	6	4	5	6	3	5	4
		3	1	4	2	0	1	0	4		1	1	2	2	6	8	3	7	2	6	2	1	3	1	3	2	1	2	1	4	2	1	1	4	3	3	3	6	3	3	3	4	3	6	3	2	4	4	5
		2	1	0	0	3	4	1	0		5	8	5	6	1	0	6	1	4	1	5	6	2	7	6	6	6	7	8	2	7	6	6	6	6	6	5	4	5	6	7	6	7	3	6	5	7	6	4
		5	4	2	1	4	2	0	3		1	1	1	1	2	9	2	4	1	1	1	1	8	1	1	1	1	2	1	6	1	1	1	1	1	1	2	5	1	1	2	5	2	7	1	1	1	2	6
		1	1	5	3	1	2	1	4		3	3	3	3	3	2	6	6	3	4	4	3	1	2	6	2	3	2	5	1	4	5	3	4	5	5	4	1	5	6	7	2	5	1	7	6	5	6	4
		7	6	0	0	5	1	5	1		6	4	1	4	2	3	3	2	3	3	4	2	2	5	5	4	3	4	5	5	4	3	4	3	5	4	5	2	4	5	5	5	5	6	5	5	5	4	5
		5	4	6	7	3	5	4	5		3	1	2	1	2	3	3	0	3	1	3	3	4	4	3	2	4	5	4	5	3	3	6	4	4	4	4	4	4	2	4	5	3	6	3	5	5	4	7
		4	3	3	6	4	5	5	4		3	3	0	0	0	1	3	4	1	0	0	0	3	2	4	2	4	4	5	4	3	0	0	2	3	1	5	4	2	3	4	3	5	4	2	5	5	0	5
		2	3	5	3	0	4	2	3		0	0	3	2	1	4	1	2	0	1	2	3	3	0	0	0	0	0	0	2	0	3	2	0	0	5	0	0	1	0	0	1	0	3	1	0	0	4	4
		4	4	1	0	3	2	3	2		0	0	1	0	3	3	1	5	2	3	2	3	0	2	2	1	2	1	4	1	2	3	2	2	3	2	3	3	2	3	3	3	2	0	4	4	3	3	1
		3	4	3	4	4	4	0	4		0	4	4	4	2	4	3	2	4	3	4	4	1	3	3	4	2	2	3	2	3	3	3	3	3	3	3	4	2	3	2	3	2	4	3	2	2	3	3
		0	2	0	3	1	3	5	3		2	1	1	1	3	0	4	4	1	6	2	4	2	2	2	4	5	1	3	3	3	3	3	4	2	3	5	3	3	5	4	2	4	3	6	5	5	4	3
		6	4	2	3	4	1	2	2		1	4	3	2	1	4	3	2	4	2	4	5	2	3	5	4	4	5	4	4	3	5	4	6	7	4	4	6	4	6	4	6	6	8	3	5	5	4	5
		2	2	2	3	2	6	5	2		0	0	1	1	1	3	2	2	0	3	2	3	5	1	4	1	1	2	3	6	2	2	2	2	2	4	4	4	3	3	5	4	2	6	2	4	4	3	6
		1	2	5	2	2	2	2	2		0	3	3	2	2	5	4	3	4	3	4	4	1	5	3	4	3	5	5	4	2	3	4	3	5	6	3	5	5	4	5	5	3	2	3	7	4	5	4
		4	3	2	1	3	1	1	1		2	3	4	0	3	3	3	3	3	3	3	3	4	3	3	3	1	2	2	3	1	2	2	2	2	3	3	5	2	1	1	2	4	4	2	2	2	1	6
		0	1	2	4	1	3	4	2		0	3	3	3	3	4	4	3	2	2	3	3	3	2	2	2	3	2	2	2	3	3	3	3	3	3	3	2	3	2	3	3	2	3	2	3	3	3	2
		2	2	2	1	1	2	3	1		0	3	2	3	2	8	4	1	2	0	4	3	3	3	5	4	3	3	3	3	5	2	4	3	2	6	3	3	4	6	5	3	6	3	3	4	3	5	4
		4	5	4	2	5	2	2	1		2	1	1	0	4	6	1	1	1	1	1	0	2	1	2	2	0	0	2	4	5	1	1	6	2	0	5	3	3	3	4	5	7	3	4	6	5	3	5
		4	2	3	5	3	6	4	4		1	4	6	2	4	4	1	7	3	6	2	3	2	2	4	2	2	3	3	0	3	4	4	2	3	3	3	3	2	6	4	5	2	4	6	4	4	3	5
		4	4	4	3	6	2	3	2		7	1	1	4	2	4	5	5	6	5	4	4	1	6	8	3	4	5	4	1	4	6	5	2	4	5	3	3	6	4	4	3	4	7	2	5	7	6	7
		7	2	4	6	1	5	6	4		5	5	4	2	2	2	5	3	7	3	6	5	3	5	1	5	8	8	5	5	6	2	5	4	4	4	7	5	8	5	6	6	8	6	3	4	3	4	6
		0	6	1	1	4	0	3	1		0	1	1	5	2	1	2	2	4	2	2	4	5	2	2	7	2	2	3	9	3	3	1	3	4	5	7	8	3	2	5	2	3	2	5	5	6	6	3
		0	0	8	7	0	5	6	7		0	2	2	3	2	6	3	3	2	2	2	2	9	3	2	2	3	3	3	3	3	2	4	7	6	5	3	4	5	3	4	7	7	5	3	3	6	5	6
		4	0	0	0	0	0	0	0		1	1	2	1	4	2	2	2	2	1	3	3	3	4	1	2	3	4	5	2	3	3	4	5	2	3	5	3	4	3	2	3	5	2	7	4	3	3	4
		2	3	0	1	1	0	0	0		1	3	3	2	0	1	2	4	1	2	2	2	3	2	4	4	2	2	2	4	2	2	2	4	2	2	4	4	2	3	4	2	4	2	3	3	2	3	3
		1	5	2	2	6	1	1	2		0	2	3	3	0	9	4	1	4	0	3	4	1	3	1	2	4	3	3	2	4	4	4	3	3	5	1	2	2	2	1	4	3	3	4	2	4	4	6
		4	0	5	6	0	6	6	4		3	2	1	1	4	4	1	0	1	0	3	0	2	1	0	4	1	1	4	4	2	2	1	5	1	1	5	5	3	2	0	1	2	2	3	3	4	2	3
		3	5	0	1	1	0	0	1		1	0	0	0	6	6	0	3	1	4	0	0	5	0	5	2	1	1	0	3	0	0	0	2	0	1	1	1	0	4	5	2	2	1	3	4	1	1	1
		3	1	4	4	3	7	4	4		0	4	4	4	2	0	4	3	5	4	5	4	1	5	4	0	4	5	4	0	5	4	5	1	5	5	2	0	6	3	4	3	0	5	1	2	6	5	6
		3	1	1	4	4	3	3	4		3	1	5	1	3	2	3	8	3	5	4	3	0	1	8	4	2	4	4	5	6	4	3	6	4	5	6	3	6	5	7	0	5	4	2	0	4	3	5
		3	4	2	3	3	1	3	6		1	5	2	7	0	5	9	6	10	5	7	8	4	6	5	2	5	7	8	4	3	4	6	5	6	6	5	4	5	8	5	5	3	8	1	5	9	6	7
		4	2	3	2	3	3	0	1		9	3	5	4	2	6	8	0	6	0	5	6	1	6	0	6	8	8	7	6	8	6	7	10	7	7	5	7	9	0	0	3	6	7	5	3	7	8	4
		1	4	1	2	4	1	4	4		2	1	1	1	3	2	0	3	2	2	0	0	8	0	2	7	0	0	0	8	0	0	0	4	0	0	8	8	0	4	4	7	9	0	6	6	0	0	0
		2	1	4	3	1	4	3	2		2	4	2	2	5	2	1	4	3	4	1	1	3	4	6	0	3	4	2	0	1	3	4	0	2	4	0	0	6	6	6	7	0	4	4	5	4	5	7
		1	2	1	1	2	1	5	3		1	5	5	5	2	2	4	6	4	5	3	4	0	3	5	2	5	2	4	3	5	4	5	2	5	4	5	5	4	7	6	0	4	6	6	12	6	6	7
		4	4	3	2	1	4	1	1		4	2	2	2	1	3	6	2	2	2	5	5	2	6	2	3	6	5	6	3	5	5	7	4	7	5	3	4	6	2	2	4	7	8	7	0	7	4	5
		4	1	3	1	3	2	3	2		1	3	3	1	1	4	3	3	4	4	2	2	3	2	3	4	2	2	2	4	2	2	2	5	2	2	5	5	2	3	2	6	5	2	0	3	2	2	2
		3	4	4	2	3	4	0	2		1	2	2	2	3	6	3	2	2	2	2	2	7	4	1	2	4	3	4	2	3	4	3	2	3	4	2	2	3	4	3	7	3	3	5	6	4	3	4
		4	2	3	3	3	2	4	4		2	6	3	3	3	4	2	4	7	4	2	1	2	2	5	3	2	2	2	3	1	2	1	4	3	2	4	5	4	5	6	2	4	3	5	7	5	5	6
		3	2	2	2	5	1	2	4		7	3	3	2	5	4	6	4	4	5	5	6	2	4	5	1	5	5	6	1	4	4	5	4	6	4	4	4	4	7	4	4	3	6	6	2	6	7	7
		3	4	4	6	2	2	1	2		0	4	3	2	4	2	5	4	7	7	8	5	1	7	6	4	4	7	9	3	9	8	5	5	8	8	5	6	6	8	7	4	4	4	2	3	4	5	3
		2	3	2	2	4	3	7	3		4	3	3	3	3	4	5	3	3	3	6	5	6	6	3	5	6	6	4	8	7	7	6	5	3	4	6	8	6	2	4	4	8	7	4	3	8	6	6
		2	0	0	0	0	5	3	4		3	4	2	3	3	3	4	4	5	2	3	3	7	4	4	3	3	4	3	5	4	4	4	6	6	5	4	7	4	6	6	7	3	4	3	4	2	3	2
		2	4	4	2	2	0	0	0		2	4	5	3	5	1	3	6	7	5	3	7	6	6	5	3	5	4	3	3	5	6	4	4	4	5	5	3	6	5	6	7	7	5	5	6	2	5	6
		2	2	1	2	2	2	2	3		0	4	3	2	4	4	5	3	4	2	7	6	3	5	4	5	4	4	4	6	4	5	5	4	5	6	5	6	4	2	3	4	5	6	8	6	2	7	5
		2	1	2	2	2	3	2	2		5	3	4	5	3	5	4	4	3	2	5	4	5	5	5	4	4	3	4	5	2	4	5	6	4	4	7	6	4	5	6	4	6	3	7	3	4	4	5
		2	1	1	1	1	3	4	3		2	1	3	2	0	3	4	3	3	3	4	5	5	6	5	5	3	5	5	4	5	4	4	6	3	4	4	4	3	3	3	5	4	5	4	7	3	6	6
		0	2	3	1	2	2	1	2		2	4	2	1	4	1	4	1	1	2	3	4	5	4	3	4	2	4	2	2	4	2	3	4	1	1	4	4	2	0	2	2	5	2	8	4	5	0	6
		2	2	3	2	8	2	3	1		1	1	4	5	4	0	0	3	4	3	2	2	4	1	3	5	2	1	6	6	1	3	2	4	5	6	2	2	5	4	4	4	2	5	7	5	3	5	4
		3	1	2	4	2	7	2	2		2	5	4	4	1	1	4	3	4	3	4	4	3	5	4	3	5	5	5	0	3	5	4	3	3	4	5	4	3	4	5	1	5	4	4	6	5	6	6
		3	0	1	0	0	2	6	1		5	1	3	2	4	2	3	3	1	3	3	3	1	3	4	4	4	4	3	4	4	5	3	5	4	4	4	4	4	1	3	4	3	5	5	7	5	7	4
		0	1	0	3	3	0	2	0		3	0	5	1	3	2	2	2	3	4	3	3	3	3	4	4	3	4	3	4	3	4	2	5	6	4	4	5	3	4	3	4	4	4	2	1	7	3	5
		4	4	3	6	3	3	0	3		4	1	3	0	2	1	0	3	2	2	5	5	3	3	2	4	3	6	1	4	4	1	6	3	3	1	5	4	1	3	5	4	4	0	6	5	3	2	5
		2	3	3	2	3	3	2	5		5	3	2	1	1	6	0	0	1	1	2	3	4	3	0	4	3	4	4	4	3	3	2	3	2	3	1	1	4	0	4	3	1	2	5	4	2	2	4
		1	2	4	0	1	4	3	2		1	2	1	1	1	1	1	1	0	0	2	2	3	1	3	3	0	1	1	2	2	1	2	4	1	2	2	2	2	3	1	1	5	4	6	5	4	5	1
		5	3	2	4	4	0	2	0		2	5	0	2	1	3	2	1	1	0	1	1	3	2	1	0	3	2	4	1	1	3	3	1	1	4	2	3	5	2	2	4	3	2	4	5	3	4	3
		1	1	0	0	1	0	2	4		3	1	1	1	2	1	4	1	2	2	0	3	0	2	3	2	1	1	1	3	1	2	1	4	2	2	3	2	3	7	4	6	6	3	2	4	3	3	2
		2	1	1	1	1	1	3	1		1	1	1	2	2	2	1	2	1	1	2	1	2	2	1	1	3	3	2	1	2	5	4	1	5	6	2	2	3	1	4	3	2	5	4	1	4	4	5
		2	2	1	2	4	1	1	1		1	2	3	5	8	7	2	5	3	5	1	1	1	2	2	3	1	1	2	2	1	4	3	3	2	6	3	6	2	5	2	2	6	8	4	3	8	4	2
		1	1	3	0	1	3	1	4		0	2	2	1	2	0	1	2	2	2	1	3	3	4	2	2	3	4	4	1	4	2	5	1	6	1	1	6	4	6	2	5	5	6	2	4	4	3	8
		6	2	0	2	1	1	2	1		3	5	5	3	1	3	2	2	2	2	1	2	2	4	4	7	2	2	1	4	4	6	4	4	5	6	3	8	4	7	6	5	0	4	2	3	2	8	6
		4	4	2	0	3	3	1	1		1	0	1	1	1	1	1	1	6	3	6	3	3	2	1	3	3	1	9	2	1	3	1	3	7	4	8	1	7	1	5	2	5	4	8	4	5	4	3
		3	1	1	1	1	5	4	4		1	3	1	3	1	2	4	5	1	4	5	2	3	0	4	0	1	4	4	5	5	0	6	5	2	1	1	3	5	4	7	8	4	7	4	6	4	7	7
		3	4	2	1	6	3	2	1		4	4	7	5	4	2	2	2	0	0	2	5	3	4	3	6	5	5	7	1	3	7	4	2	3	6	1	8	7	8	3	6	8	1	2	6	6	1	6
		4	2	2	1	3	5	2	6		1	2	2	0	4	0	5	0	7	5	5	1	1	3	7	3	3	0	0	7	0	4	0	6	0	5	1	1	1	1	6	9	0	6	7	6	1	6	6
		3	3	1	6	5	3	3	2		1	2	4	4	0	2	0	7	2	3	2	4	5	6	0	7	7	6	4	2	6	5	7	4	8	6	7	8	6	8	7	2	5	6	2	3	6	8	0
		0	2	5	3	2	4	0	4		3	2	0	3	7	2	3	2	4	0	0	3	5	0	4	0	0	6	5	0	4	6	4	6	6	3	4	6	6	5	1	7	6	3	6	4	6	6	5
		1	2	6	4	5	2	4	2		3	1	2	2	4	4	5	4	4	7	7	0	0	5	4	6	4	5	5	9	4	2	4	1	6	2	6	2	6	5	9	6	3	3	0	7	7	2	7
		1	2	3	2	1	2	2	4		5	0	4	1	4	1	2	4	2	3	3	5	6	4	2	3	5	4	2	4	3	3	4	4	4	4	5	2	2	2	6	4	2	3	6	0	2	3	4
		1	0	2	2	2	0	3	0		0	5	3	1	1	3	2	2	0	6	4	3	4	3	2	3	2	2	2	5	2	3	2	6	2	3	2	4	3	5	3	2	3	4	7	7	3	3	2
		2	0	2	1	1	1	2	0		2	3	2	1	2	4	0	1	2	3	4	5	4	2	1	2	2	2	2	4	4	2	3	5	3	2	2	3	4	3	2	5	4	3	4	7	2	3	5
		1	0	2	1	1	0	4	0		3	1	1	0	0	2	2	3	1	2	2	2	4	4	4	2	1	4	1	2	3	4	3	2	3	4	3	1	1	2	3	3	2	4	2	7	3	4	2
		1	0	2	0	3	2	0	0		1	4	2	5	2	0	2	2	4	1	0	2	2	3	3	2	2	1	5	4	0	3	2	3	1	2	2	4	4	4	2	2	4	2	4	2	4	2	2
		0	1	0	1	0	3	3	3		2	1	1	2	2	1	5	5	1	2	2	1	2	3	4	3	2	5	1	2	5	4	4	3	4	4	5	3	3	1	3	4	4	5	4	3	3	4	4
		1	0	2	1	3	0	0	0		2	1	5	1	4	1	0	2	4	2	2	1	3	4	2	4	4	1	5	2	3	4	3	2	4	5	3	4	5	5	4	4	6	5	2	2	5	5	2
		3	4	6	1	2	5	1	4		1	0	2	2	1	4	3	4	3	5	4	2	3	1	3	1	2	2	5	4	3	4	5	4	6	4	3	3	3	5	3	4	5	4	3	1	6	4	5
		1	5	0	1	0	1	0	2		1	1	0	2	3	2	5	3	3	1	1	4	4	3	4	2	4	4	5	3	4	6	5	3	5	6	5	6	2	3	2	6	4	2	4	3	4	5	6
		0	3	2	4	0	2	3	2		3	0	4	2	2	1	2	3	4	4	3	2	2	3	3	5	5	4	7	5	4	2	2	4	5	1	3	7	3	7	5	5	7	4	4	2	6	3	3
		1	0	3	5	3	2	2	0		3	4	3	0	3	0	0	3	1	3	5	2	2	3	6	4	3	4	0	6	8	4	5	6	1	2	5	2	4	2	4	1	2	3	6	6	3	4	6
		1	2	1	2	2	3	2	4		0	2	3	1	2		3	2	4	3	3	3	3	6	2	4	6	2	2	3	1	1	2	3	2	3	3	3	3	7	3	2	4	6	4	5	4	3	1
[truncated: 11 more columns]
