# Supplementary material for: Dynamic relocalization of cytosolic type III secretion system components prevents premature protein secretion at low external pH
Source: Nat Commun. 2021 Mar 12;12:1625. doi: 10.1038/s41467-021-21863-4 (PMC7954860; doi:10.1038/s41467-021-21863-4)
Supplement: Supplementary file 11 — Source Data [file 41467_2021_21863_MOESM11_ESM.xlsx]

## Sheet: Fig. 1d
1D In vitro secretion assay

## Sheet: Fig. 2b
Fig. 2 – The cytosolic T3SS components temporarily dissociate from the injectisome at low external pH
Number of foci per condition pH7-pH4-pH7
	SctK				SctQ				SctL				SctN
Average:	3.43488	0.629139	2.57616		2.90152	1.16162	2.27399		3.15236	0.972103	3.00429		2.48917	0.521661	1.81769
St.dev.	2.01831	1.01174	2.18999		1.74162	1.20149	1.59131		1.88976	1.247	1.90661		1.94251	0.821902	1.7334
t-test	1.88298e-114	2.41304e-57			3.52225e-102	1.12596e-51			5.47276e-79	1.12389e-69			7.73296e-89	2.37998e-51
n	453	453	453		792	792	792		466	466	466		554	554	554
	SctK				SctQ				SctL				SctN
Number of Foci at:	pH7 before	pH4	pH 7 after		pH7 before	pH4	pH 7 after		pH7 before	pH4	pH 7 after		pH7 before	pH4	pH 7 after
	4	0	0		2	1	1		2	0	0		5	2	4
	0	1	0		3	1	2		4	2	4		1	0	4
	5	0	4		2	2	2		1	1	2		3	1	2
	5	1	0		5	1	3		3	0	4		1	0	0
	6	2	3		3	2	3		6	2	5		0	0	0
	3	1	2		5	1	2		4	2	3		3	1	2
	4	2	2		5	2	3		5	1	3		2	1	3
	0	0	0		4	0	3		7	3	3		3	0	4
	6	0	4		7	3	3		3	1	2		1	0	3
	1	1	1		4	2	3		2	1	2		1	0	3
	0	0	2		6	1	3		3	1	2		2	2	7
	4	1	0		5	2	3		6	4	6		1	0	0
	3	0	0		9	4	5		3	1	3		4	1	2
	4	0	1		3	2	2		6	0	2		3	1	4
	0	0	4		5	1	4		9	3	6		1	0	0
	0	0	0		2	1	2		5	2	3		4	1	3
	6	0	2		0	0	1		4	2	4		5	2	3
	3	1	2		1	0	0		8	4	7		3	1	6
	2	0	1		3	0	3		7	0	6		2	1	4
	1	0	0		1	2	1		4	1	2		6	1	2
	7	0	1		3	0	3		3	1	2		3	0	1
	1	0	0		1	2	2		7	1	5		3	2	2
	1	0	0		5	0	3		6	2	5		2	0	3
	8	1	4		3	1	2		3	0	3		4	1	4
	1	0	3		1	1	1		5	4	5		1	1	3
	4	1	0		2	0	1		8	2	6		1	0	0
	4	0	3		2	0	0		3	1	3		2	1	1
	1	1	0		2	2	3		3	3	4		1	0	3
	3	2	1		3	1	5		4	0	4		0	1	0
	2	1	1		2	1	1		4	1	3		2	1	2
	2	0	0		0	1	1		5	0	2		3	1	4
	4	0	1		3	0	0		2	1	4		5	1	2
	2	0	1		2	1	0		3	2	2		5	3	3
	1	2	0		5	3	2		6	2	5		3	3	3
	3	0	1		4	2	2		4	0	4		4	1	3
	2	0	1		2	2	3		0	1	3		3	1	2
	3	0	0		3	1	0		4	0	2		6	0	4
	2	0	2		2	1	2		1	0	0		5	3	5
	1	0	0		4	2	1		2	0	2		1	1	1
	3	0	0		4	1	5		0	0	0		2	0	0
	1	1	1		2	1	2		1	0	2		5	3	2
	3	0	1		1	1	3		9	0	9		1	0	2
	2	2	0		3	0	1		2	0	1		3	1	3
	2	1	0		4	2	4		3	0	2		3	0	2
	0	0	2		2	2	3		2	1	1		1	0	0
	2	0	0		3	1	3		2	0	1		4	0	5
	5	0	1		2	0	2		5	5	5		4	1	3
	1	1	0		6	3	1		1	2	1		1	1	1
	0	0	0		2	0	3		5	1	2		3	2	4
	2	0	0		1	0	3		2	0	0		5	1	3
	3	1	1		1	1	2		1	1	3		5	3	5
	3	2	1		3	1	5		3	0	2		3	2	3
	0	0	0		3	2	3		2	2	4		6	1	3
	2	0	1		1	1	0		5	0	4		4	0	4
	2	0	1		5	3	3		4	3	6		4	2	3
	0	0	0		5	4	5		4	1	3		2	0	1
	4	1	1		2	1	1		2	3	2		2	1	3
	4	1	2		5	0	3		4	1	4		4	1	4
	3	4	0		3	3	3		5	2	4		2	0	5
	1	1	3		2	2	2		1	1	1		3	0	1
	2	1	2		6	1	4		7	1	3		1	0	2
	3	1	0		4	1	1		6	5	5		5	1	3
	1	0	1		2	2	2		2	0	1		3	0	3
	3	2	0		3	1	2		3	0	3		1	1	1
	5	1	2		5	3	5		3	0	2		3	0	3
	2	1	1		2	3	3		5	1	2		1	1	1
	3	0	1		3	3	4		3	1	3		3	1	2
	0	0	0		2	3	3		3	1	2		3	0	2
	2	1	1		5	2	4		4	1	3		1	0	0
	2	1	0		2	2	5		3	0	3		1	0	1
	2	1	0		4	4	5		0	2	2		2	1	3
	2	0	0		1	1	1		4	2	4		4	1	2
	3	1	1		6	2	4		2	0	0		3	1	3
	2	1	2		1	1	2		0	0	3		3	0	2
	3	1	1		4	2	6		2	0	3		5	1	2
	2	0	2		1	1	3		3	1	2		2	1	1
	1	0	1		3	2	3		1	0	1		2	0	1
	5	1	0		1	0	2		5	0	4		1	0	0
	5	1	1		4	1	2		4	3	5		4	1	3
	2	1	1		2	2	2		2	1	3		2	1	4
	1	0	0		1	0	2		4	1	4		3	1	4
	0	0	0		2	1	2		0	0	0		3	0	2
	2	1	2		3	3	4		2	0	2		3	2	4
	2	1	2		1	1	1		4	1	2		3	0	1
	2	0	0		4	1	2		2	0	3		2	2	3
	5	4	1		4	2	2		1	0	2		4	0	4
	3	1	1		2	1	1		4	1	3		1	0	0
	2	0	0		1	0	0		7	1	8		2	0	1
	1	0	0		2	0	3		2	2	3		2	0	3
	0	0	0		3	2	2		1	1	3		3	0	0
	5	2	0		2	6	3		0	0	1		2	0	3
	1	0	0		1	2	1		4	0	2		1	0	2
	3	1	0		1	2	1		3	0	0		4	2	4
	0	0	3		3	0	2		0	0	0		2	2	4
	2	0	0		3	2	3		4	2	5		4	0	4
	0	0	0		3	1	4		4	1	3		1	3	6
	9	1	7		1	1	1		5	2	6		4	3	4
	4	1	2		1	1	2		5	2	4		1	0	1
	4	2	7		1	1	3		5	1	5		5	2	6
	6	0	4		6	3	5		4	2	5		2	1	2
	3	1	5		5	3	3		7	3	3		3	0	4
	3	0	0		2	0	2		7	1	5		4	2	5
	3	1	5		1	0	0		5	1	3		1	0	3
	6	0	0		0	0	0		11	5	6		2	0	1
	4	3	8		5	4	5		8	3	5		1	0	1
	3	0	6		5	3	4		7	5	6		2	1	1
	4	0	5		3	3	3		4	0	1		2	1	3
	3	3	5		4	3	5		2	0	3		2	0	4
	4	2	4		3	2	2		3	3	6		3	1	3
	3	2	3		8	4	6		5	1	3		5	2	4
	8	5	8		2	0	4		4	1	3		1	0	1
	6	4	5		5	3	4		3	0	1		4	1	3
	8	3	10		1	0	0		1	0	1		2	2	3
	1	0	3		4	4	4		0	0	0		3	0	2
	3	1	5		3	3	2		3	1	2		4	3	3
	8	0	5		3	5	4		4	2	4		3	2	3
	4	3	7		2	0	2		5	0	8		1	2	3
	3	1	5		2	1	2		6	5	7		3	1	3
	6	1	5		4	3	4		2	0	2		4	0	2
	3	3	5		1	0	1		2	1	5		3	1	2
	4	2	8		3	2	4		4	0	3		7	3	3
	5	0	4		3	1	2		5	2	7		3	0	3
	3	1	4		0	0	0		4	4	3		3	1	3
	9	1	9		3	3	4		3	2	3		5	0	4
	3	2	4		3	4	3		4	2	2		3	2	1
	7	2	7		0	1	1		6	0	4		7	1	4
	4	0	6		2	0	0		5	1	4		1	0	1
	4	2	6		1	0	1		5	1	4		6	0	2
	2	1	2		2	1	1		5	1	3		5	1	3
	0	1	2		1	0	0		4	3	3		2	0	1
	4	0	3		5	4	4		1	0	4		5	0	4
	2	0	0		2	1	1		6	1	3		5	1	5
	6	1	6		4	1	1		3	1	4		2	0	0
	4	2	5		3	0	2		4	0	3		2	3	1
	7	0	7		2	1	1		1	0	0		2	1	1
	6	3	8		2	2	3		1	0	3		3	1	5
	6	2	4		3	1	1		2	0	3		3	0	2
	5	0	5		1	2	2		6	3	7		3	0	0
	6	1	6		2	2	2		2	1	3		6	3	5
	7	2	5		4	1	0		2	0	0		6	2	3
	6	2	5		3	3	3		2	2	3		3	1	2
	4	1	5		1	1	0		1	2	3		8	1	5
	5	2	7		4	2	1		3	2	2		2	1	1
	3	1	4		3	3	3		5	1	3		2	0	1
	2	1	6		3	3	3		2	0	1		2	0	1
	5	0	5		2	1	2		6	2	8		3	1	5
	4	2	2		5	4	3		1	1	1		4	0	2
	6	2	7		9	6	6		1	0	2		2	1	4
	9	2	7		2	2	1		0	1	0		3	2	2
	5	1	8		2	2	1		2	0	1		5	3	6
	6	4	5		3	2	4		6	1	4		3	0	1
	3	3	5		3	4	2		5	3	8		3	2	3
	2	1	3		3	3	3		2	0	2		1	0	1
	5	2	3		3	2	2		2	1	3		1	0	0
	7	2	6		2	4	2		4	2	4		1	1	2
	4	0	1		5	4	4		2	2	2		3	1	4
	2	2	5		3	3	2		3	1	5		8	3	8
	2	0	1		1	0	0		2	2	3		7	2	6
	1	0	0		5	3	1		2	0	2		1	2	2
	4	1	2		2	1	2		0	1	2		3	0	4
	4	2	5		2	1	2		2	2	2		3	2	5
	1	1	1		1	0	0		4	2	5		4	1	3
	3	0	2		5	5	5		7	0	5		1	0	4
	6	1	6		1	0	0		4	2	3		7	0	3
	4	0	2		5	3	5		0	0	1		0	0	1
	7	1	7		2	2	1		5	0	2		1	2	5
	2	0	0		3	2	2		3	2	4		1	0	0
	8	0	5		4	3	3		4	2	5		2	0	3
	8	0	7		3	3	3		3	2	4		4	0	2
	0	1	1		5	3	4		3	1	4		0	0	1
	2	1	1		11	8	6		7	0	2		3	1	3
	5	0	4		3	1	0		5	2	2		1	1	2
	1	0	1		4	2	2		5	1	4		4	1	3
	9	1	4		3	3	3		3	0	3		2	1	2
	6	0	2		4	0	3		5	0	4		2	1	1
	5	5	8		2	0	2		2	1	2		9	2	5
	6	3	8		1	2	0		4	1	4		7	0	6
	4	1	5		2	0	0		3	3	3		5	2	2
	6	1	3		1	0	0		6	2	4		4	1	2
	5	0	3		2	1	0		8	2	5		7	2	5
	3	0	5		2	1	0		6	3	5		2	0	0
	6	1	4		4	5	2		7	1	4		3	2	2
	7	5	6		0	0	0		4	1	3		5	1	5
	3	1	4		1	0	0		6	6	8		6	5	4
	6	0	5		3	4	3		4	2	5		4	3	4
	3	0	4		2	0	0		9	6	7		2	3	7
	4	1	2		7	2	8		6	0	4		5	1	5
	3	4	6		3	1	4		2	0	2		4	2	2
	4	1	6		3	0	4		3	2	3		4	0	3
	4	1	2		4	3	4		2	0	2		2	1	3
	4	1	7		8	7	8		6	2	3		5	0	2
	5	0	3		7	2	6		2	2	2		0	1	0
	4	2	6		1	2	0		5	2	5		6	2	5
	5	1	8		3	5	5		3	3	4		6	0	4
	5	1	8		3	0	1		3	1	3		1	0	1
	2	0	3		3	0	1		5	2	5		5	2	3
	4	2	2		5	5	7		3	2	3		7	1	1
	3	1	5		3	0	3		6	2	6		3	1	2
	5	5	7		6	3	5		3	1	5		6	0	6
	1	1	2		3	2	4		5	3	6		1	0	0
	6	3	6		2	1	3		4	2	8		1	0	1
	7	4	6		3	2	3		6	2	4		1	0	2
	4	3	1		1	1	1		3	0	2		5	1	3
	3	1	4		1	1	1		3	0	3		4	0	1
	3	2	3		3	1	3		6	4	3		2	0	2
	7	1	9		3	2	4		4	2	4		6	2	5
	7	4	6		2	0	0		5	1	4		2	2	5
	5	2	4		3	2	4		0	0	0		2	0	2
	8	6	8		6	4	6		5	2	5		1	0	4
	2	2	6		2	0	3		1	0	0		6	0	5
	7	2	8		2	2	2		5	0	3		2	1	1
	3	0	3		2	2	1		5	1	5		3	0	3
	3	3	9		4	1	4		6	4	9		1	0	1
	3	3	5		2	2	2		4	1	2		7	0	1
	1	0	1		4	2	4		3	2	5		3	2	2
	7	2	5		2	1	3		5	3	4		1	1	1
	6	2	8		1	2	2		6	5	3		2	0	1
	2	0	2		3	0	2		5	4	6		2	0	2
	3	2	3		3	0	3		2	0	2		3	0	2
	2	0	2		1	1	2		6	4	4		3	2	3
	6	1	6		2	2	2		2	2	4		3	0	2
	1	0	2		3	1	2		4	0	4		1	3	2
	6	2	3		2	1	1		2	0	0		3	1	5
	5	1	7		3	1	1		3	4	3		4	2	5
	2	2	5		2	1	2		7	5	8		3	1	3
	4	0	2		1	1	2		3	0	2		4	0	2
	4	2	5		2	0	2		1	0	3		4	1	4
	3	1	2		0	0	1		5	1	3		3	1	4
	1	1	3		3	1	2		2	2	4		1	0	2
	2	0	2		3	2	1		2	0	1		1	0	4
	3	0	5		1	1	2		1	0	2		3	0	2
	3	1	4		2	1	2		5	2	3		2	0	2
	4	1	2		2	1	2		1	0	2		4	3	4
	1	1	2		3	3	2		3	0	1		3	2	4
	4	4	7		2	0	2		7	3	6		2	0	0
	4	1	3		1	0	3		7	0	6		4	1	2
	0	0	0		2	2	2		4	1	5		3	0	1
	2	1	1		7	0	9		6	1	5		1	0	1
	0	0	0		3	3	4		2	0	3		2	1	3
	0	0	0		3	2	4		1	1	3		3	2	4
	0	0	0		4	4	4		3	2	5		2	0	1
	5	0	1		2	1	1		2	0	2		6	2	3
	4	0	2		7	4	7		5	3	2		3	2	3
	1	0	0		1	1	1		2	1	1		2	1	2
	5	1	3		3	3	4		2	2	1		3	0	3
	3	0	1		0	1	1		4	4	4		4	1	3
	5	0	1		2	1	2		4	1	4		1	0	1
	5	0	3		3	1	1		2	2	3		6	2	7
	3	0	0		6	2	5		4	1	2		3	0	2
	2	0	1		3	1	3		5	1	3		5	0	3
	5	0	2		2	1	4		3	2	6		4	1	4
	3	0	1		3	3	3		2	1	2		4	1	4
	5	0	4		2	3	2		3	0	5		1	0	0
	2	0	0		4	3	4		2	3	6		2	1	1
	5	0	5		1	1	3		4	3	5		4	0	1
	2	0	3		3	3	3		5	4	9		1	0	0
	2	0	1		4	2	3		2	0	3		6	0	5
	2	0	0		2	1	1		3	1	4		3	0	2
	4	0	1		2	2	4		3	0	3		4	1	1
	5	1	3		6	4	8		1	1	3		1	0	1
	4	0	4		2	1	4		1	1	1		4	2	3
	2	0	2		2	1	2		8	2	2		2	0	4
	3	0	0		4	2	3		2	0	4		1	0	1
	3	0	5		2	1	2		3	2	3		7	1	6
	4	0	1		5	3	5		4	1	6		2	0	0
	3	0	2		4	2	3		3	0	3		8	0	5
	4	0	4		2	2	2		1	0	4		7	1	6
	4	0	3		2	1	2		2	0	2		5	2	3
	1	1	0		1	1	2		6	1	1		4	1	2
	3	0	0		3	1	3		2	3	5		4	1	3
	5	0	0		2	0	2		3	1	2		4	0	4
	1	0	1		3	1	0		0	1	4		4	1	2
	4	0	1		3	0	3		1	0	1		5	0	1
	3	0	3		1	1	3		2	0	4		0	0	0
	2	0	1		4	3	4		1	0	3		3	0	2
	3	0	1		2	1	2		2	2	3		4	0	4
	4	0	1		2	2	3		0	1	1		2	0	2
	2	0	1		1	1	2		1	1	0		4	0	1
	4	1	4		2	1	1		3	1	1		3	0	0
	0	0	0		2	1	2		2	0	3		4	0	6
	4	1	5		1	0	0		4	0	5		3	0	5
	2	0	1		4	2	3		4	3	6		8	0	4
	2	0	2		3	0	3		5	0	4		1	0	1
	3	1	4		7	6	10		1	1	4		4	1	4
	4	0	4		3	2	3		3	2	5		2	1	3
	2	0	2		3	0	3		6	1	7		3	1	5
	5	1	3		1	0	3		2	3	6		5	0	1
	3	0	0		2	1	2		5	6	4		3	3	3
	2	0	3		8	8	7		2	1	4		4	1	3
	2	0	2		2	1	2		2	0	4		1	2	1
	3	0	2		4	2	4		7	3	6		1	0	0
	2	1	2		6	3	7		4	0	5		3	2	6
	1	0	2		3	2	2		3	0	3		2	2	4
	3	0	2		4	3	3		3	0	5		2	0	3
	4	1	1		5	1	5		3	0	5		6	2	4
	3	0	3		4	3	4		3	1	3		1	0	2
	3	0	3		11	2	9		4	1	4		4	1	3
	0	0	1		3	2	2		3	1	3		2	1	1
	3	0	1		3	1	3		2	1	4		5	1	6
	3	1	1		3	2	2		2	1	2		3	1	0
	2	0	0		3	1	4		4	3	5		4	0	6
	4	0	2		4	1	3		1	0	3		3	0	3
	4	0	3		4	3	2		3	1	4		3	1	2
	1	0	1		3	2	2		4	2	7		2	1	3
	2	0	2		4	4	4		2	1	5		6	2	7
	0	0	0		3	1	4		3	1	3		3	0	0
	8	0	2		9	3	9		2	0	4		0	0	2
	3	0	0		3	0	3		4	0	3		4	0	3
	1	0	1		7	3	7		3	2	4		0	0	3
	1	0	2		2	1	3		2	3	4		2	1	4
	2	0	0		2	1	2		1	0	3		3	0	1
	5	0	1		2	1	2		4	1	5		3	0	2
	2	0	1		3	0	2		2	2	5		1	0	3
	1	0	1		3	1	2		3	0	7		4	0	4
	4	0	2		3	1	3		2	0	4		2	0	2
	0	0	0		3	0	2		2	2	3		2	0	1
	5	0	3		3	0	3		4	0	4		1	0	3
	3	0	3		4	1	6		6	1	6		3	2	4
	6	0	3		1	1	2		5	1	5		6	0	0
	4	0	1		8	2	10		2	3	3		3	0	1
	4	1	3		8	6	4		4	3	6		1	0	0
	2	0	0		3	2	1		3	0	3		4	0	3
	3	0	1		4	1	3		6	2	8		3	0	1
	4	0	4		5	1	5		8	0	8		3	0	1
	3	0	3		3	1	3		4	0	3		0	0	0
	5	0	3		2	2	1		4	3	6		1	0	0
	3	0	0		4	0	3		1	0	0		3	1	1
	8	0	6		4	2	3		4	3	4		4	1	1
	2	0	2		3	0	4		3	0	4		4	0	3
	0	0	2		4	1	2		1	0	5		3	0	1
	4	0	2		3	2	3		7	0	6		6	0	4
	3	0	1		4	2	4		2	2	2		1	0	1
	6	0	5		2	1	0		2	1	3		9	1	4
	7	0	5		3	2	3		2	0	3		1	0	1
	4	0	4		2	1	3		3	3	6		4	0	2
	4	0	4		3	2	3		4	2	4		1	0	0
	5	1	3		1	3	2		3	0	5		1	0	0
	3	1	1		3	1	1		3	3	3		3	0	2
	4	1	4		2	3	2		2	1	2		5	0	0
	2	0	3		3	0	1		2	0	4		1	0	1
	7	1	5		1	0	2		1	0	2		3	1	1
	2	0	1		2	0	1		0	0	2		3	0	0
	4	1	3		1	1	0		2	0	1		4	0	1
	6	0	0		1	0	0		4	0	4		1	0	0
	7	0	2		1	1	1		2	0	5		3	0	1
	4	0	4		2	0	2		1	0	1		3	0	2
	6	0	5		3	1	2		3	2	8		2	0	2
	3	0	4		2	0	0		2	0	2		0	0	0
	0	0	1		3	2	2		3	0	1		5	1	3
	7	0	3		2	0	2		2	2	3		1	0	0
	2	0	2		1	1	1		1	0	4		1	0	0
	4	1	2		2	1	2		3	0	3		1	0	1
	2	0	1		3	2	4		2	0	2		0	0	1
	3	0	0		5	4	4		4	3	5		1	0	0
	2	0	1		4	0	1		5	1	3		1	0	0
	6	0	5		4	1	3		1	1	1		3	0	1
	1	0	0		4	1	5		0	0	0		1	0	0
	5	0	2		4	0	3		2	0	0		4	1	2
	7	0	5		2	0	2		1	0	3		1	0	2
	3	0	2		4	0	3		4	0	1		3	0	3
	6	0	2		4	0	2		1	0	2		8	0	1
	5	0	2		7	0	1		4	0	4		2	0	0
	6	0	4		7	0	5		2	0	2		1	0	1
	3	0	0		3	0	2		4	0	3		2	0	0
	10	1	6		4	1	3		4	0	5		3	0	0
	2	0	2		5	1	3		1	0	0		4	0	0
	3	0	2		4	0	2		1	0	1		1	0	1
	6	1	4		4	0	0		2	0	2		0	0	2
	2	0	1		4	0	3		3	0	1		1	0	0
	4	1	2		1	1	0		2	0	2		0	0	0
	5	0	1		6	1	4		3	0	1		1	0	0
	4	0	2		3	0	2		3	0	2		4	0	0
	2	0	0		3	0	3		2	0	2		3	0	0
	4	0	1		2	0	1		2	0	1		0	0	0
	1	0	0		5	1	2		3	0	3		1	0	0
	3	0	1		3	1	3		4	0	2		2	0	0
	5	0	4		3	0	1		3	0	1		4	0	0
	2	0	2		5	0	2		3	0	2		0	0	1
	4	0	1		6	2	4		4	1	3		0	0	0
	2	0	1		7	1	2		2	0	1		4	0	0
	1	0	0		3	3	3		3	1	3		2	0	0
	2	0	2		3	1	2		1	0	2		0	0	0
	6	0	2		3	0	2		1	0	1		1	0	1
	4	0	1		2	0	2		1	0	4		0	0	0
	3	0	2		4	0	2		5	0	2		0	0	0
	2	0	3		4	0	2		2	0	3		6	0	0
	8	0	3		2	0	1		4	0	1		4	0	3
	2	0	2		3	0	0		3	0	2		0	0	0
	2	0	0		0	0	0		1	0	0		0	0	0
	3	0	3		3	2	3		1	0	0		2	1	1
	6	2	4		2	1	3		2	0	0		0	0	0
	4	0	3		1	0	0		1	0	2		0	0	0
	4	0	1		3	0	2		2	0	1		0	0	0
	3	0	3		3	1	1		3	1	4		0	0	1
	5	0	3		4	2	3		2	0	2		0	0	0
	4	0	1		4	0	2		1	0	1		0	0	0
	5	0	2		5	2	2		2	0	1		4	0	2
	4	0	4		2	1	2		2	1	2		0	0	0
	5	0	2		5	0	4		1	0	1		0	0	0
	4	0	2		2	0	1		1	0	1		1	0	1
	3	0	4		2	0	2		1	0	1		0	0	0
	5	0	3		1	0	1		3	0	2		6	0	2
	1	0	3		6	0	1		1	0	1		0	0	0
	1	0	5		1	0	2		0	0	0		0	0	0
	7	0	5		5	0	3		2	0	2		5	0	1
	1	1	1		4	1	3		3	0	2		0	0	0
	1	0	1		4	1	1		4	0	0		0	0	0
	1	0	3		5	0	3		0	0	0		8	2	3
	5	0	1		4	0	2		1	0	0		2	0	0
	6	0	5		3	0	1		2	0	1		0	0	0
	5	0	2		2	1	0		1	0	2		3	1	0
	0	0	1		4	0	5		2	0	1		3	1	1
	3	0	0		6	0	3		3	1	1		0	0	0
	0	0	1		3	1	1		1	0	1		0	0	0
	2	0	2		5	1	3		3	1	4		1	0	1
	3	0	2		5	0	3		1	0	2		2	0	0
	5	0	2		2	1	1		2	0	1		3	0	1
	1	0	1		6	1	3		1	0	0		1	0	0
	3	0	1		2	0	1		1	0	1		0	1	0
	5	1	5		7	0	6		1	0	0		3	0	0
	6	0	4		3	0	1		3	0	1		2	0	1
	3	0	1		3	0	1		3	0	3		6	1	2
	5	1	2		2	1	2		2	0	1		0	0	0
	3	1	3		5	1	3		2	0	2		1	0	1
	6	0	5		4	0	2		4	0	1		0	0	1
	6	0	2		5	0	4		1	0	1		0	0	0
	6	0	2		5	0	4		2	0	2		3	0	0
	2	0	2		5	0	2		1	0	1		1	0	0
	2	1	3		4	1	3		4	1	1		2	0	0
	8	0	4		1	0	0		1	0	0		0	0	0
	3	0	2		3	0	1		1	0	0		0	0	0
	5	1	2		2	0	0		2	0	0		3	0	1
	4	0	2		5	1	3		1	0	2		4	0	0
	4	1	3		4	0	2		3	0	3		0	0	0
	4	0	3		9	1	5		0	0	0		0	0	0
	4	0	1		5	0	1		1	0	0		0	0	0
	0	0	1		3	2	2		0	0	1		0	0	0
	3	0	3		3	0	1		5	0	2		3	0	0
	3	0	2		2	1	1		4	0	2		2	0	1
	3	0	3		2	0	1		5	0	2		5	0	1
	2	0	1		2	0	3		4	0	3		0	0	0
	0	0	1		5	1	3		4	0	4		8	2	4
	4	0	1		3	0	2		3	0	5		3	0	0
	1	0	3		5	0	2		2	2	2		6	0	3
	4	0	0		5	0	3		1	0	0		3	0	1
	4	0	3		3	1	2		3	0	1		0	0	0
	1	0	2		6	0	1		2	0	1		0	0	0
	1	0	1		0	0	1		3	0	1		0	0	0
	3	0	2		2	1	1		0	0	1		2	0	1
	4	1	3		2	0	1		4	0	2		1	0	1
	4	1	2		2	0	2		3	0	1		2	0	0
	1	0	1		4	1	3		5	0	3		2	0	2
	1	0	1		4	1	0		3	0	1		6	0	3
					5	1	3		5	0	0		0	0	1
					2	1	1		2	1	2		0	0	0
					5	1	3		3	0	0		1	0	1
					6	0	2		2	0	0		0	0	0
					2	2	2		2	0	2		3	0	2
					3	1	4		2	0	2		0	0	0
					3	1	2		3	0	2		0	2	2
					2	1	1		1	0	1		2	0	0
					3	1	2		3	0	1		1	1	6
					3	3	3		1	0	2		0	1	0
					2	0	2		1	0	4		0	0	0
					2	1	4		1	0	0		3	0	0
					2	0	1		1	0	0		0	0	2
					0	1	0						2	0	0
					3	1	1						0	0	0
					1	0	3						1	0	2
					4	2	3						0	0	1
					4	3	2						1	0	0
					1	0	0						1	1	0
					0	0	0						0	0	0
					1	0	3						1	0	0
					3	0	2						4	0	2
					2	1	0						0	0	1
					3	1	2						1	0	0
					5	2	5						0	0	0
					1	0	0						5	2	3
					1	1	2						0	0	0
					1	1	0						2	0	1
					2	2	4						4	0	1
					2	2	2						2	0	1
					2	1	1						5	0	1
					4	1	2						3	0	1
					2	0	2						0	0	0
					1	0	2						6	1	1
					2	2	2						3	0	0
					1	1	0						2	0	0
					1	0	0						3	0	0
					2	1	1						2	0	2
					4	1	3						3	0	1
					4	1	3						0	0	0
					2	1	4						1	0	1
					1	0	0						4	0	2
					4	0	4						6	0	1
					3	3	2						0	0	0
					2	1	1						1	0	0
					1	0	0						0	0	0
					2	0	1						1	0	0
					2	2	2						3	0	1
					4	1	5						2	0	1
					2	0	2						2	0	1
					1	1	2						3	0	0
					2	2	3						0	0	0
					1	0	0						1	0	0
					2	2	2						0	0	0
					2	1	2						0	0	0
					2	3	4						4	1	1
					1	1	0						0	0	0
					1	0	0						0	0	0
					2	1	1						2	0	1
					3	2	2						2	0	0
					3	1	1						0	0	0
					1	3	0						2	0	1
					2	1	1						0	0	0
					2	2	2						0	0	0
					2	2	1						0	0	0
					1	0	1						0	0	0
					3	0	2						3	1	2
					1	0	0						2	0	2
					1	0	1						0	0	0
					1	0	1						3	0	2
					4	3	5						1	0	0
					2	2	2						0	0	0
					3	0	2						5	1	3
					5	0	4						0	0	0
					1	0	1						0	0	0
					1	0	1						2	0	0
					3	1	1						2	1	1
					2	1	2						5	0	2
					3	1	1						0	0	0
					1	0	1						2	0	0
					4	1	3						0	0	0
					1	1	1						3	1	1
					2	2	3						1	0	0
					1	1	2						2	0	1
					2	1	3						0	0	0
					2	0	1						2	0	1
					1	0	1						2	0	1
					1	0	2						0	0	0
					1	0	1						0	0	0
					1	1	2						0	0	0
					1	1	1						0	0	0
					1	1	0						0	0	0
					2	2	3						1	0	0
					0	0	0						0	0	0
					0	1	0						0	0	0
					0	1	2						0	0	0
					2	2	2						0	0	0
					2	1	1						0	0	0
					1	1	1						0	0	0
					0	0	0						0	0	0
					1	0	2						0	0	0
					1	2	1
					2	0	2
					3	2	3
					1	1	0
					2	2	2
					2	0	1
					1	0	0
					1	0	0
					2	3	2
					2	1	1
					3	1	3
					1	0	0
					3	0	2
					2	0	2
					2	1	3
					1	0	1
					1	0	1
					4	1	3
					1	0	1
					1	0	0
					1	0	1
					2	1	1
					1	0	0
					4	0	3
					4	0	3
					2	0	1
					2	0	1
					1	1	1
					2	0	1
					2	0	2
					2	1	1
					2	0	0
					1	0	0
					2	1	0
					3	0	1
					2	1	2
					1	0	0
					2	0	1
					2	0	1
					3	2	3
					3	1	1
					2	2	2
					3	2	3
					1	1	0
					1	1	1
					1	0	0
					1	2	1
					3	1	1
					2	0	1
					1	1	1
					1	0	2
					2	0	2
					1	0	2
					5	3	4
					2	0	1
					5	1	3
					1	1	1
					1	1	1
					1	1	1
					1	1	2
					3	1	2
					3	0	3
					2	1	2
					1	0	1
					2	0	1
					2	0	1
					1	1	0
					2	0	0
					1	0	1
					1	0	1
					1	1	2
					2	0	1
					4	1	2
					1	0	0
					1	0	2
					3	1	3
					1	1	0
					2	0	2
					1	1	1
					2	0	3
					2	1	2
					2	2	3
					3	0	4
					5	1	4
					2	0	2
					1	0	0
					1	1	1
					2	0	1
					2	2	2
					1	0	0
					2	0	1
					1	0	2
					1	0	1
					4	2	3
					1	0	1
					1	1	1
					3	1	2
					1	2	2
					1	2	3
					2	1	2
					1	1	1
					1	1	1
					1	0	1
					1	0	1
					1	1	1
					2	1	1
					2	1	1
					2	0	2
					2	1	3
					2	0	2
					1	0	1
					2	0	1
					1	0	1
					1	1	1
					2	2	5
					1	0	1
					1	1	1
					4	1	2
					1	0	1
					4	1	3
					5	1	4
					4	2	6
					4	1	4
					3	1	3
					5	0	4
					4	1	3
					7	1	2
					7	0	5
					3	0	3
					4	2	3
					7	2	4
					5	1	3
					5	0	1
					4	1	5
					2	1	0
					6	2	5
					3	0	2
					4	1	3
					2	0	1
					6	1	2
					3	1	4
					3	0	1
					6	1	2
					7	2	6
					7	1	3
					3	3	4
					3	2	3
					3	1	2
					4	1	3
					5	0	2
					4	0	3
					2	1	1
					4	0	1
					0	0	1
					4	2	3
					3	1	3
					1	1	0
					3	2	3
					3	1	1
					4	3	4
					5	1	2
					6	2	3
					2	1	2
					5	2	5
					4	0	2
					3	0	3
					1	0	2
					6	0	1
					2	0	2
					8	1	4
					6	2	4
					4	1	2
					6	0	5
					4	0	2
					3	0	2
					2	1	0
					5	1	5
					7	0	3
					3	2	3
					5	3	3
					6	1	4
					2	1	3
					6	1	4
					2	0	2
					7	0	6
					3	1	1
					3	1	1
					3	1	2
					6	1	3
					5	2	2
					5	1	4
					5	1	4
					5	1	2
					4	1	5
					1	0	0
					3	0	1
					5	0	1
					6	2	4
					4	1	2
					9	3	7
					6	0	2
					3	2	2
					3	0	2
					2	3	2
					2	1	2
					2	0	4
					5	2	3
					3	0	2
					5	1	4
					5	3	6
					3	1	3
					6	2	2
					0	0	1
					2	3	1
					3	1	1
					2	1	3
					4	1	4
					4	1	0
					5	3	4
					2	1	2
					5	1	3
					7	1	4
					2	2	3
					3	2	4
					3	1	2
					2	1	1
					3	2	2
					3	3	4
					3	0	3
					3	2	4
					3	0	1
					1	1	0
					3	2	2
					1	2	3
					4	2	3
					4	3	2
					1	0	0
					0	0	0

## Sheet: Fig. 2c
Fig. 2 – The cytosolic T3SS components temporarily dissociate from the injectisome at low external pH
Cytosolic fluorescence pH7-pH4-pH7
SctK						SctQ							SctL					SctN
	pH7	pH4	pH7				pH7	pH4	pH7				pH7	pH4	pH7				pH7	pH4	pH7
	1	1.51733	1.03847				1	1.53718	1.25373				1	1.52035	1.07086				1	1.24475	1.02617
St.dev.	0	0.45604	0.263341			St.dev.	0	0.654499	0.42965			St.dev.	0	0.555867	0.267165			St.dev.	0	0.365793	0.36066
Ttest:						Ttest:						Ttest:						Ttest:
7/4	7.5595e-18					7/4	4.64155e-11					7/4	1.80474e-13					7/4	6.03745e-08
4/7	6.71896e-13					4/7	0.00207078					4/7	3.03308e-09					4/7	0.000385607
Individual data points (background-corrected and normalized to initial pH 7)
	before	pH 4	after				before	pH 4	after				before	pH 4	after			1	1	1.16893	1.13236
1	1	1.32506	1.11449			1	1	1.8131	1.52812			1	1	2.22665	1.43709			2	1	1.4478	1.47631
2	1	1.91734	1.69047			2	1	1.82208	1.48426			2	1	1.76449	0.964359			3	1	0.959477	0.742584
3	1	2.01514	1.37228			3	1	2.25252	1.60571			3	1	1.42502	1.11432			4	1	1.08167	1.3323
4	1	1.32785	1.13484			4	1	2.59085	1.89165			4	1	1.25814	0.877377			5	1	1.15324	0.946627
5	1	1.52352	0.904965			5	1	2.17709	1.75041			5	1	1.04042	0.624399			6	1	1.56162	0.941356
6	1	1.17206	1.12091			6	1	1.54893	1.13562			6	1	1.82591	1.28606			7	1	1.77604	1.16874
7	1	2.47481	1.54384			7	1	2.75172	2.1411			7	1	1.834	0.990086			8	1	1.34786	1.2812
8	1	3.20022	1.76684			8	1	2.67338	1.93425			8	1	0.957925	0.579994			9	1	1.16747	1.05888
9	1	1.47873	1.22747			9	1	1.77064	1.47142			9	1	2.06963	1.16478			10	1	2.24143	1.66085
10	1	2.22831	1.29799			10	1	2.03863	1.66658			10	1	0.84307	0.623867			11	1	1.25072	1.42661
11	1	2.40684	1.11469			11	1	1.80632	1.77387			11	1	1.07465	0.677935			12	1	1.66967	1.58456
12	1	1.48011	1.44934			12	1	1.39125	1.70701			12	1	1.52626	0.932548			13	1	1.14603	0.932819
13	1	1.29299	0.911951			13	1	1.6481	1.57432			13	1	0.932808	0.574105			14	1	1.43961	1.28193
14	1	1.60793	0.89052			14	1	1.87767	1.5509			14	1	1.14413	0.848504			15	1	1.27617	1.38807
15	1	1.36482	1.1165			15	1	2.81207	2.14596			15	1	1.92582	1.01611			16	1	1.87544	1.64832
16	1	1.58923	1.15694			16	1	3.66123	2.35694			16	1	1.57828	1.24717			17	1	1.30266	0.780248
17	1	1.24724	0.984983			17	1	1.68319	1.17585			17	1	0.943934	0.828075			18	1	1.91051	1.86244
18	1	0.835533	1.08844			18	1	2.62853	2.03776			18	1	2.10407	1.17841			19	1	1.64232	-0.0647095
19	1	1.38329	1.04842			19	1	1.98728	1.58658			19	1	1.84481	1.33454			20	1	2.04129	1.38918
20	1	1.25502	0.868959			20	1	2.09258	1.68912			20	1	2.29568	1.1123			21	1	1.49625	2.44034
21	1	0.993528	0.772124			21	1	3.27726	2.31534			21	1	1.38524	0.934202			22	1	1.63644	1.75162
22	1	1.42609	0.968145			22	1	2.63643	1.97982			22	1	1.07876	0.632683			23	1	0.770195	0.489725
23	1	1.47195	1.3102			23	1	2.91712	1.97126			23	1	1.68131	1.30031			24	1	0.630453	0.381444
24	1	1.61845	1.12799			24	1	1.95583	1.35561			24	1	1.87382	1.01309			25	1	1.40944	1.07793
25	1	1.17657	1.03191			25	1	1.534	1.64218			25	1	1.70483	0.845327			1	1	1.11352	0.990021
1	1	1.26863	0.685829			1	1	1.55704	1.17302			1	1	1.92523	1.17604			2	1	1.18191	0.834802
2	1	0.874239	0.802036			2	1	1.72157	1.0944			2	1	2.02669	1.06051			3	1	0.924907	0.656258
3	1	1.28515	0.889832			3	1	1.17735	0.904314			3	1	2.36798	1.0148			4	1	1.09783	0.776053
4	1	1.9077	1.04074			4	1	1.33054	0.980455			4	1	2.1756	1.1779			5	1	0.968995	0.743089
5	1	1.8204	0.999139			5	1	1.35028	1.10093			5	1	1.28175	0.953252			6	1	1.62907	0.928401
6	1	1.40531	0.77596			6	1	0.908858	0.945322			6	1	2.03401	1.21663			7	1	1.05347	0.858459
7	1	1.3845	1.0063			7	1	0.880257	0.930138			7	1	2.30482	1.22487			8	1	1.05471	1.03306
8	1	0.89375	0.758425			8	1	2.21769	1.37954			8	1	1.68429	1.08296			9	1	1.30839	0.847603
9	1	1.57454	1.03172			9	1	0.905726	0.900577			9	1	1.64955	1.40165			10	1	1.24388	1.03471
10	1	1.38589	0.86118			10	1	1.20216	1.09209			10	1	2.12453	1.45153
11	1	1.696	1.13011			11	1	1.5405	1.22062			11	1	0.996219	0.822617			12
12	1	1.2854	0.742832			12	1	1.14938	1.06942			12	1	1.59404	1.46355			13	1	1.60864	1.05113
13	1	1.09421	0.834801			13	1	1.09131	0.889827			13	1	1.84921	1.32724			14	1	1.42918	0.703999
14	1	1.93673	0.825761			14	1	0.96435	0.849759			14	1	0.969334	1.02813			15	1	1.38252	0.975824
15	1	0.820778	0.679015			15	1	1.83801	1.42249			15	1	2.66785	1.56702			16	1	1.31477	0.993309
16	1	2.05238	1.33486			16	1	1.1828	0.769022			16	1	2.25214	1.2058			17	1	2.36484	1.7629
17	1	1.67141	0.952643			17	1	1.59919	1.32103			17	1	3.06543	1.65635			18	1	1.13382	0.906714
18	1	1.4663	0.878922			18	1	1.159	0.861513			18	1	1.49963	0.859635			19	1	1.15759	0.804034
19	1	1.11704	1.02122			19	1	2.14677	1.31291			19	1	1.70998	1.31092			20	1	1.25478	0.856675
20	1	1.24836	0.734616			20	1	0.807844	0.645661			20	1	2.46107	1.07703			21	1	1.32022	0.742503
21	1	1.52218	0.869338			21	1	0.867628	0.831565			21	1	2.19319	1.4823			22	1	1.36913	0.902076
22	1	0.961394	0.751427			22	1	1.22551	0.842666			22	1	1.63727	1.20213			23	1	1.435	1.05809
23	1	1.80793	1.23964			23	1	1.13299	0.863301			23	1	2.06814	0.883174			24	1	0.7966	0.604735
24	1	1.76027	1.28128			24	1	1.05821	0.815321			24	1	1.21536	1.09007			25	1	1.1896	0.856882
25	1	1.43491	1.05998			25	1	0.909425	0.84754			25	1	2.43317	1.35239			1	1	0.772747	0.933113
1	1	1.91496	1.02885			1	1	1.6475	1.32073			1	1	0.516022	1.27087			2	1	1.18807	1.10727
2	1	1.48522	1.06245			2	1	0.804525	0.630048			2	1	1.43213	1.26342			3	1	1.14953	0.988658
3	1	1.87611	1.00644			3	1	1.36677	0.9174			3	1	1.2781	1.05598			4	1	1.5268	1.05175
4	1	1.98198	1.12026			4	1	0.757198	0.844052			4	1	1.05302	1.3041			5	1	1.5268	1.05175
5	1	1.90216	0.978045			5	1	1.33242	0.997564			5	1	1.25681	0.917511			6	1	1.28374	0.938887
6	1	1.7663	0.957744			6	1	0.58983	1.01433			6	1	1.85443	1.33077			7	1	0.616606	0.782763
7	1	2.67238	1.16361			7	1	1.44226	1.40546			7	1	0.522037	0.621854			8	1	0.615138	0.754029
8	1	1.63544	0.917121			8	1	1.26121	1.21161			8	1	1.30058	1.02643			9	1	1.05143	1.15121
9	1	1.57671	1.08815			9	1	1.00281	1.29944			9	1	1.60455	1.32074			10	1	1.05148	1.17934
10	1	1.17439	0.617557			10	1	0.848079	0.897632			10	1	1.36772	1.17073			11	1	0.776888	0.780381
11	1	1.68445	1.04933			11	1	1.69724	1.56399			11	1	0.653145	0.972944			12	1	0.682215	0.881765
12	1	1.2532	0.810312			12	1	1.07238	1.16515			12	1	0.523164	0.940833			13	1	1.51953	1.13334
13	1	1.302	1.06123			13	1	1.09771	1.03261			13	1	1.31041	0.890271			14	1	1.73287	1.23008
14	1	1.67289	1.00785			14	1	0.602675	0.855824			14	1	1.34413	1.41368			15	1	1.14414	1.19709
15	1	1.0756	1.11293			15	1	1.16936	1.0582			15	1	1.16762	1.12836			16	1	1.07389	0.841509
16	1	0.934091	0.724539			16	1	1.1479	0.85253			16	1	0.757324	0.535807			17	1	1.24149	1.08402
17	1	1.91838	1.27587			17	1	0.749295	0.723513			17	1	1.41837	1.23523			18	1	0.955796	0.873912
18	1	2.38873	0.78389			18	1	0.865354	0.777463			18	1	0.815938	1.01181			19	1	0.978499	0.729249
19	1	1.10022	0.660992			19	1	1.2258	1.24301			19	1	1.02606	1.08862			20	1	1.00508	0.697187
20	1	1.25637	0.989135			20	1	1.4284	1.20267			20	1	0.768192	0.691003			21	1	0.94386	0.920983
21	1	0.876251	0.848204			21	1	1.61168	1.06201			21	1	1.4621	1.57491			22	1	0.759408	0.996912
22	1	0.843846	1.26045			22	1	1.1688	1.093			22	1	1.12775	0.772217			23	1	1.20447	0.943595
23	1	1.84346	1.37465			23	1	1.22962	0.86823			23	1	0.655838	0.629641			24	1	0.804044	0.8728
24	1	0.879233	0.676635			24	1	1.10135	0.781209			24	1	0.97593	0.740513			25	1	0.84734	0.944235
25	1	1.29732	2.1064			25	1	0.795994	0.677057			25	1	1.30868	1.17977			25	1	0.84734	0.944235

## Sheet: Fig. 3a
Fig. 3 – Low external pH leads to a small drop in cytosolic pH, which does not induce the dissociation of cytosolic T3SS components
fluorescence ratio
Fluorescence ratio calibration:
Summary		pH5.0	pH5.5	pH6.0	pH6.5	pH7.0	pH7.5	pH8.0
	Average:	0.493877	0.514848	0.692908	0.991771	1.26875	1.65282	1.85462
	St. dev.	0.00522903	0.00349541	0.00190712	0.00356223	0.00119123	0.0108529	0.0013314
	empty slide pH7.0			pHluorin pH 5.0			pHluorin pH 5.5			pHluorin pH 6.0			pHluorin pH 6.5			pHluorin pH 7.0			pHluorin pH7.5			pHluorin pH 8.0
	Dapi/Green	Green/green		Dapi/Green	Green/green		Dapi/Green	Green/green		Dapi/Green	Green/green		Dapi/Green	Green/green		Dapi/Green	Green/green		Dapi/Green	Green/green		Dapi/Green	Green/green
field of view 1	331.075	268.03		5339.28	10476.9		8140.56	15503.8		3329.88	4601.55		13068.6	13161		9064.56	7156.35		14060.3	8545.9		9451.29	5185.65
field of view 2	348.36	285.626		5247.84	10103.1		7996.28	15040.6		3270.64	4497.21		12960.3	12960.6		8967.45	7079.19		14099.5	8662.87		9382.62	5146.6
field of view 3	316.504	254.851		5371.09	10528.9		7978.17	15171.3		3338.11	4616.14		13037.9	13074.4		8895.45	7011.74		14319.2	8698.49		9437.95	5183.28
	Average:
	331.98	269.502
background-corrected
field of view 1				5007.31	10207.3		7808.58	15234.3		2997.9	4332.04		12736.6	12891.5		8732.58	6886.85		13728.4	8276.4		9119.31	4916.14
field of view 2				4915.86	9833.59		7664.3	14771.1		2938.66	4227.71		12628.3	12691		8635.47	6809.69		13767.6	8393.37		9050.64	4877.1
field of view 3				5039.11	10259.4		7646.19	14901.8		3006.13	4346.64		12705.9	12804.9		8563.47	6742.24		13987.3	8428.98		9105.97	4913.78
fluor. ratio				fluor. ratio			fluor. ratio			fluor. ratio			fluor. ratio			fluor. ratio			fluor. ratio			fluor. ratio
				0.490559			0.512567			0.69203			0.987987			1.26801			1.65874			1.85497
				0.499905			0.518873			0.695096			0.995059			1.26812			1.64029			1.85574
				0.491168			0.513106			0.691598			0.992267			1.27012			1.65943			1.85315
Average fluor. ratio				Average fluor. ratio	0.493877		Average fluor. ratio	0.514848		Average fluor. ratio	0.692908		Average fluor. ratio	0.991771		Average fluor. ratio	1.26875		Average fluor. ratio	1.65282		Average fluor. ratio	1.85462
St. dev.				St. dev.	0.00522903		St. dev.	0.00349541		St. dev.	0.00190712		St. dev.	0.00356223		St. dev.	0.00119123		St. dev.	0.0108529		St. dev.	0.0013314
Experiment fluorescence ratio:
	Exp. 4	Exp. 3	Exp. 2	Exp. 1		Average	St. dev.
pH7	1.82179	1.87093	2.22364	1.90784		1.95605	0.15748
pH4 5 min	1.00291	0.957365	0.881702	0.761485		0.900865	0.0913765
pH4 10 min	1.01683	1.06777	0.850027	0.666135		0.900192	0.157312
pH4 15 min	1.00499	1.13611	0.844043	0.71883		0.925993	0.158131
pH4 30 min	0.992061	1.24108	0.776026	0.731843		0.935252	0.202166
pH7 5 min	1.80076	1.89629	1.24057	1.71268		1.66258	0.252149
pH7 10 min	1.79803	1.85543	1.68493	1.70726		1.76141	0.0688523
pH7 15 min	1.79875	1.96773	1.62771	1.68269		1.76922	0.130183
Raw data
Exp. 4											Exp. 3							Exp. 2								Exp. 1
Background pH7			Background pH4			Overall autofluorescence:					background:							background								background
Dapi1	357.631		Dapi1	315.954		Signal - Background:					Dapi1	317.008						Dapi1	415.626							Dapi1	306.341
Green1	239.404		Green1	251.332			pH 7 Dapi		5.3185		Green1	203.022						Green1	279.509							Green1	210.496
Dapi2	307.872		Dapi2	289.799			pH 7 Green		3.898		Dapi2	328.87						Dapi2	599.531							Dapi2	316.655
Green2	221.437		Green2	225.172			pH 4 Dapi		6.338		Green2	212.201						Green2	376.293							Green2	213.188
Dapi3	311.64		Dapi3	334.329			pH4 Green		4.669		Dapi3	336.774						Dapi3	492.053							Dapi3	297.169
Green3	224.824		Green3	261.646							Green3	214.637						Green3	327.306							Green3	208.665
											average:							Dapi/Grenn	Green/green							Dapi/Grenn	Green/green
average Dapi:	325.714		average Dapi:	313.361							Dapi/Green	327.551						average:								average:
Average Green:	228.555		Average Green:	246.05							Green/green	209.953						502.403	327.703							306.722	210.783
190603_pHluorin_pH7_01_R3D		Condition	pH7		background and auto substracted					Condition	pH7		Used filters	Dapi/Green	Green/green		Condition	pH7 initial		Used filters	Dapi/Grenn	Green/green			Condition	pH7 initial
Dapi1	1244.36		Average Dapi:	1137.02	1137.02						Dapi1	548.809	average:	274.223	146.57			Dapi1	4058.22	average-background:	2456.52	1104.73				Dapi1	443.674	Used filters	Dapi/Green	Green/green
Green1	729.106		Average Green:	674.867	674.867						Green1	327.038						Green1	1448.14							Green1	281.692	average-background:	169.177	88.6747
Dapi2	1117.24										Dapi2	704.964		Ratio:	1.87093			Dapi2	2433.97		Ratio:	2.22364				Dapi2	504.838
Green2	665.364			Ratio:	1.6848						Green2	412.783						Green2	1437.99							Green2	312.745		Ratio:	1.90784
Dapi3	1049.45										Dapi3	551.547						Dapi3	2384.56							Dapi3	479.185
Green3	630.132										Green3	329.749						Green3	1411.16							Green3	303.936
190603_pHluorin_pH4_5min_01_R3D		Condition	pH4 5 min	average-background:						Condition	pH4 5 min		Used filters	Dapi/Grenn			Condition	pH 4 5 min		Used filters	Dapi/Grenn	Green/green			Condition	pH 4 5 min		Used filters	Dapi/Green	Green/green
Dapi1	973.971		average Dapi:	921.157	601.458						Dapi1	540.241	average-background:	419.988	438.692			Dapi1	2455.17	average-background:	1845.47	2093.07				Dapi1	395.096	average-background:	129.086	169.518
Green1	900.985		Average Green:	850.434	599.715						Green1	433.216						Green1	2557.34							Green1	335.555
Dapi2	742.46										Dapi2	982.302		Ratio:	0.957365			Dapi2	2129.94		Ratio:	0.881702				Dapi2	493.349
Green2	682.341			Ratio:	1.00291						Green2	889.852						Green2	2150.88							Green2	441.759		Ratio:	0.761485
Dapi3	1047.04										Dapi3	720.073						Dapi3	2458.5							Dapi3	418.977
Green3	967.977										Green3	622.867						Green3	2554.11							Green3	363.59
190603_pHluorin_pH4_10min_01_R3D		Condition	pH4 10 min	average-background:						Condition	pH4 10 min		Used filters	Dapi/Green	Green/green		Condition	pH 4 10		Used filters	Dapi/Green	Green/green			Condition	pH 4 10		Used filters	Dapi/Green	Green/green
Dapi1	1003.08		average Dapi:	999.011	679.312						Dapi1	879.594	average-background:	567.367	531.354			Dapi1	2739.07	average-background:	1805.98	2124.61				Dapi1	428.324	average-background:	100.993	151.61
Green1	930.229		Average Green:	918.786	668.067						Green1	741.632						Green1	2936.82							Green1	384.115
Dapi2	1079.92										Dapi2	618.357		Ratio:	1.06777			Dapi2	1994.61		Ratio:	0.850027				Dapi2	409.123		Ratio:	0.666135
Green2	987.722			Ratio:	1.01683						Green2	462.496						Green2	2116.41							Green2	367.15
Dapi3	914.034										Dapi3	1186.8						Dapi3	2191.47							Dapi3	385.696
Green3	838.407										Green3	1019.79						Green3	2303.72							Green3	335.914
190603_pHluorin_pH4_15min_01_R3D		Condition	pH4 15 min	average-background:						Condition	pH4 15 min		Used filters	Dapi/Green	Green/green		Condition	pH 4 15		Used filters	Dapi/Green	Green/green			Condition	pH 4 15
Dapi1	1566.5		average Dapi:	1059.58	739.882						Dapi1	886.271	average-background:	610.901	537.713			Dapi1	1843.72	average-background:	1591.11	1885.1				Dapi1	472.652	Used filters	Dapi/Green	Green/green
Green1	1470.8		Average Green:	986.928	736.209						Green1	746.593						Green1	1976.79							Green1	437.583	average-background:	149.053	207.355
Dapi2	942.969										Dapi2	1015.26		Ratio:	1.13611			Dapi2	2403.28		Ratio:	0.844043				Dapi2	450.259
Green2	873.953			Ratio:	1.00499						Green2	780.483						Green2	2539.26							Green2	409.101		Ratio:	0.71883
Dapi3	669.275										Dapi3	913.822						Dapi3	2033.53							Dapi3	444.412
Green3	616.036										Green3	715.924						Green3	2122.37							Green3	407.729
190603_pHluorin_pH4_30min_01_R3D		Condition	pH4 30 min	average-background:						Condition	pH4 30min		Used filters	Dapi/Green	Green/green		Condition	pH 4 30		Used filters	Dapi/Green	Green/green			Condition	pH 4 30
Dapi1	1268.02		average Dapi:	1128.12	808.419						Dapi1	1219.31	average-background:	736.458	593.402			Dapi1	2164.44	average-background:	1522.39	1961.78				Dapi1	392.456	Used filters	Dapi/Green	Green/green
Green1	1187.45		Average Green:	1065.61	814.888						Green1	977.294						Green1	2468.96							Green1	340.508	average-background:	142.696	194.981
Dapi2	1185.55										Dapi2	803.461						Dapi2	2119.33		Ratio:	0.776026				Dapi2	435.28
Green2	1137.03			Ratio:	0.992061						Green2	586.014		Ratio:	1.24108			Green2	2311.4							Green2	389.226		Ratio:	0.731843
Dapi3	930.778										Dapi3	1169.26						Dapi3	1790.61							Dapi3	520.516
Green3	872.341										Green3	846.757						Green3	2088.07							Green3	487.559
190603_pHluorin_pH7again_5min_01_R3D		Condition	pH7 5 min	average-background:						Condition	pH7 again 5 min		Used filters	Dapi/Green	Green/green		Condition	pH 7 again 5 min		Used filters	Dapi/Green	Green/green			Condition	pH 7 again 5 min		Used filters	Dapi/Green	Green/green
Dapi1	1203.89		average Dapi:	1036.78	705.744						Dapi1	1150.14	average-background:	718.735	379.021			Dapi1	1725.57	average-background:	1746.08	1407.48				Dapi1	396.649	average-background:	178.148	104.017
Green1	715.862		Average Green:	624.367	391.914						Green1	646.402						Green1	1061.07							Green1	265.434
Dapi2	638.677										Dapi2	1162.68						Dapi2	2295.69		Ratio:	1.24057				Dapi2	527.218		Ratio:	1.71268
Green2	409.665			Ratio:	1.80076						Green2	646.313		Ratio:	1.89629			Green2	1420.29							Green2	339.265
Dapi3	1267.76										Dapi3	826.043						Dapi3	2724.19							Dapi3	530.743
Green3	747.574										Green3	474.207						Green3	2724.19							Green3	339.701
190603_pHluorin_pH7again_10min_01_R3D		Condition	pH7 10 min	average-background:						Condition	pH7 again 10 min		Used filters	Dapi/Green	Green/green		Condition	pH 7 again 10 min		Used filters	Dapi/Green	Green/green			Condition	pH 7 again 10 min		Used filters	Dapi/Green	Green/green
Dapi1	1602.86		average Dapi:	1290.58	959.545						Dapi1	782.34	average-background:	394.19	212.452			Dapi1	2707.86	average-background:	2512.78	1491.32				Dapi1	511.407	average-background:	238.82	139.885
Green1	947.826		Average Green:	766.118	533.665						Green1	453.796						Green1	2898.17							Green1	334.185
Dapi2	1041.32										Dapi2	684.468						Dapi2	4250.62		Ratio:	1.68493				Dapi2	507.123		Ratio:	1.70726
Green2	620.878			Ratio:	1.79803						Green2	399.605		Ratio:	1.85543			Green2	1967.5							Green2	327.867
Dapi3	1227.56										Dapi3	698.415						Dapi3	2087.06							Dapi3	618.094
Green3	729.649										Green3	413.815						Green3	591.414							Green3	389.952
190603_pHluorin_pH7again_15min_01_R3D		Condition	pH7 15 min		background and auto substracted					Condition	pH7 again 15 min		Used filters	Dapi/Green	Green/green		Condition	pH7 again 15 min		Used filters	Dapi/Green	Green/green			Condition	pH 7 again 15 min		Used filters	Dapi/Green	Green/green
Dapi1	1483.32		average Dapi:	1395.85	1064.81						Dapi1	784.281	average-background:	461.672	234.622			Dapi1	1205	average-background:	881.033	541.27				Dapi1	451.266	average-background:	146.766	87.221	87.221
Green1	867.982		Average Green:	824.426	591.973						Green1	432.336						Green1	754.283							Green1	297.184
Dapi2	1542.26										Dapi2	647.307		Ratio:	1.96773			Dapi2	1544.56		Ratio:	1.62771				Dapi2	485.315		Ratio:	1.68269
Green2	912.357			Ratio:	1.79875						Green2	363.843						Green2	972.677							Green2	315.592
Dapi3	1161.97										Dapi3	936.081						Dapi3	1400.76							Dapi3	423.881
Green3	692.939										Green3	537.546						Green3	879.959							Green3	281.236

## Sheet: Fig. 4b
Fig. 4 – Overexpression of SctD, but not of SctC, SctJ or SctV suppresses the dissociation of the cytosolic components at low external pH
(B) Quantification of EGFP-SctQ foci per bacterium in wild-type EGFP-SctQ strain and strains overexpressing the indicated proteins
	WT	WT	SctC+	SctC+	SctD+	SctD+	SctJ+	SctJ+	SctV+	SctV+
pH	7	4	7	4	7	4	7	4	7	4
n	199	310	203	149	115	137	205	279	178	184
Average	5.29648	0.674194	4.5468	1.22819	4.3913	4.12409	6.07805	0.978495	6.90449	0.842391
St.dev.	2.18062	0.978893	2.30186	1.27407	2.53293	1.72117	2.53481	1.08931	2.26915	1.22459
S.E.M.	0.15458	0.0555974	0.161559	0.104376	0.236197	0.14705	0.177039	0.065215	0.17008	0.0902778
ttest	2.21888e-126		3.2082e-43		0.32219		1.54486e-112		1.77044e-106
	WT	WT	SctC+	SctC+	SctD+	SctD+	SctJ+	SctJ+	SctV+	SctV+
pH	7	4	7	4	7	4	7	4	7	4
Foci per bacterium	10	0	7	1	3	4	6	0	9	0
	7	1	3	6	6	6	8	2	5	2
	9	2	6	4	5	5	9	0	9	1
	6	1	4	0	5	3	3	0	9	0
	6	3	4	0	5	5	4	0	6	0
	6	0	7	0	5	7	7	1	8	3
	9	1	7	0	0	5	3	0	8	1
	7	0	10	0	7	1	3	0	6	2
	7	4	2	0	9	3	6	0	6	0
	8	0	7	0	4	4	8	0	7	0
	4	1	3	0	6	2	7	0	11	0
	7	0	4	0	5	4	10	0	4	2
	5	0	8	0	5	5	7	0	6	2
	11	1	8	1	0	2	8	1	8	0
	6	0	7	0	2	4	6	1	3	1
	4	0	4	0	9	2	4	0	4	1
	9	1	4	0	6	7	6	0	7	0
	3	0	5	0	6	3	7	0	7	1
	7	0	3	0	6	6	7	0	8	1
	7	0	6	2	6	6	4	0	6	0
	10	0	6	1	5	2	4	2	4	1
	4	1	7	0	8	6	5	0	4	0
	5	1	13	0	1	2	5	2	4	1
	12	0	7	0	1	2	11	2	5	1
	9	0	5	0	6	3	10	3	5	0
	4	0	7	0	2	4	9	1	7	0
	4	0	8	0	1	2	9	3	7	0
	8	0	5	0	5	4	13	1	6	6
	8	4	6	0	7	4	4	1	11	1
	4	1	2	0	7	2	9	1	6	3
	5	0	3	0	4	3	6	1	5	1
	6	1	2	0	3	5	9	1	6	0
	5	0	2	0	8	4	6	1	10	1
	6	0	6	0	9	6	4	1	5	2
	6	0	6	0	10	5	8	1	7	0
	8	0	0	0	6	5	9	1	5	1
	6	0	6	1	0	3	8	0	6	1
	7	0	7	0	3	5	5	1	9	0
	5	0	4	0	4	6	7	2	3	0
	5	0	10	0	6	3	14	2	4	0
	4	1	5	1	8	7	11	0	3	0
	6	0	8	0	7	7	6	1	5	1
	7	0	12	0	10	4	5	1	3	0
	6	0	11	2	6	3	8	3	9	0
	3	0	4	1	9	6	6	0	7	1
	6	0	2	3	7	4	7	1	10	3
	5	0	5	2	0	4	6	0	4	0
	5	0	0	0	5	5	7	2	7	2
	7	0	8	0	5	4	7	5	3	0
	4	0	5	0	4	5	6	0	9	1
	7	0	6	2	2	4	5	2	6	1
	4	0	5	0	1	5	4	0	4	0
	2	0	4	1	4	0	6	3	6	0
	4	0	7	0	4	3	8	1	6	1
	3	0	0	1	7	2	7	2	7	0
	8	0	5	2	6	4	9	0	4	3
	6	0	2	1	0	4	4	0	5	0
	3	0	5	3	0	5	4	1	7	1
	5	0	6	1	5	3	5	1	3	0
	5	0	5	2	3	1	7	0	7	1
	6	0	5	0	4	2	10	2	5	0
	1	0	4	1	5	1	6	0	4	0
	1	0	4	1	1	6	6	0	6	0
	6	0	3	0	1	4	6	1	4	0
	9	0	6	0	1	7	8	1	6	0
	6	0	4	3	2	3	5	1	6	1
	5	0	3	0	4	4	7	1	8	0
	6	0	7	2	9	6	6	1	10	0
	7	0	6	3	4	5	8	0	6	2
	4	4	6	2	8	4	8	0	5	1
	6	3	6	2	6	6	8	0	10	6
	7	0	6	1	4	5	8	2	9	0
	6	1	4	3	7	1	7	0	9	4
	6	1	4	0	6	5	7	0	6	0
	5	0	6	1	6	3	6	1	9	2
	4	0	5	2	1	4	10	0	7	3
	2	0	3	0	2	6	8	0	10	0
	4	0	3	1	6	6	7	2	7	1
	3	0	2	0	0	5	7	2	11	0
	8	0	6	1	2	5	9	0	8	0
	5	0	4	0	4	2	9	1	9	1
	6	0	2	0	9	5	9	0	6	2
	6	0	4	2	5	4	9	1	11	0
	5	0	5	2	5	2	10	2	8	3
	4	0	6	2	7	0	7	1	8	0
	2	0	8	1	5	3	8	0	10	3
	7	0	4	1	4	2	8	1	10	0
	3	0	4	0	1	2	5	3	5	0
	8	0	3	0	5	3	9	2	8	2
	6	2	3	3	4	5	7	2	7	0
	9	1	4	3	2	2	7	2	7	2
	6	0	4	2	7	4	6	3	8	0
	6	0	2	1	4	3	7	2	7	0
	4	1	0	2	5	3	10	3	5	0
	7	0	4	1	6	5	8	1	10	0
	2	0	6	1	5	3	7	2	8	0
	4	0	5	0	5	1	8	4	9	0
	2	0	5	0	4	1	6	4	9	0
	6	0	6	1	3	4	10	1	7	0
	6	1	2	2	2	5	6	0	6	0
	5	3	4	2	5	6	6	0	5	0
	6	0	6	2	5	4	8	1	6	0
	6	0	3	2	1	4	8	1	5	2
	4	0	8	0	0	4	5	0	8	0
	6	0	8	0	4	4	6	0	5	0
	9	0	5	0	3	4	0	1	7	0
	4	0	3	3	6	5	1	0	8	3
	0	0	2	1	1	4	1	0	6	0
	5	0	1	1	5	2	2	1	9	1
	0	0	3	1	0	5	4	0	7	0
	1	0	4	3	3	6	3	1	5	0
	0	0	5	1	3	4	8	1	9	3
	0	0	2	1	4	2	7	2	8	2
	5	0	5	1	4	5	6	0	8	2
	6	0	1	0	1	6	6	0	8	1
	6	0	6	2		4	6	2	12	1
	6	0	5	0		7	5	1	7	1
	5	0	3	0		7	5	0	9	5
	5	0	6	2		4	4	0	7	2
	2	0	5	2		4	8	0	6	4
	6	0	7	4		7	9	0	4	0
	5	0	4	5		4	5	2	8	1
	6	0	6	2		2	5	0	9	0
	4	0	0	2		7	5	1	7	0
	6	0	3	2		8	4	2	12	0
	5	0	4	2		4	4	3	8	1
	7	0	4	2		4	3	1	9	0
	6	0	1	2		5	5	1	7	0
	5	0	5	2		4	6	1	4	1
	5	0	2	2		3	3	1	9	0
	5	0	4	1		6	5	0	11	1
	6	0	3	4		4	9	0	11	0
	3	0	4	3		3	6	1	7	1
	4	0	5	1		4	7	0	5	0
	6	0	4	3		5	6	0	1	2
	4	0	3	2		9	3	0	10	0
	6	3	5	2		8	10	1	6	0
	2	1	2	3			5	0	9	2
	4	2	5	2			3	1	7	5
	8	1	1	4			1	1	7	0
	6	2	2	2			2	0	7	0
	6	3	1	4			1	1	7	0
	5	1	1	2			4	0	6	0
	4	2	4	2			2	0	9	1
	2	4	2	3			3	0	7	0
	2	1	2	4			0	0	5	0
	5	2	4	2			3	1	5	0
	7	2	3	3			5	2	6	0
	6	0	3	2			7	1	4	0
	0	1	0				5	6	3	0
	6	2	5				2	3	5	0
	3	1	3				9	3	6	0
	6	0	8				6	2	6	1
	6	1	8				8	2	6	0
	9	0	6				10	1	8	1
	5	1	3				4	1	14	1
	3	1	4				4	2	3	6
	5	1	4				7	0	4	1
	7	0	4				6	0	10	0
	3	0	2				12	2	6	2
	8	2	7				5	1	8	0
	5	0	8				4	0	11	0
	5	2	5				9	2	8	1
	6	2	3				7	0	7	1
	4	0	3				1	2	9	1
	6	1	4				8	1	11	0
	4	0	0				5	0	8	2
	6	1	5				3	0	4	0
	2	1	7				4	1	5	1
	8	0	3				5	1	6	1
	6	0	4				12	1	7	0
	3	0	5				5	2	7	2
	3	0	3				3	1	5	1
	7	0	7				5	1	6	0
	8	0	1				7	2	6	0
	7	2	3				3	0	5	0
	3	0	7				7	1	4	1
	2	0	5				4	3	14	1
	3	0	4				5	0		1
	1	0	10				4	4		2
	5	0	5				7	0		1
	7	1	3				7	1		0
	7	2	4				6	0		1
	6	1	4				1	1		0
	4	0	5				8	0
	9	1	4				8	0
	7	1	1				5	0
	8	1	2				6	2
	6	1	1				2	1
	5	2	6				4	0
	4	0	3				3	0
	1	1	6				4	0
	1	1	4				3	0
	2	2	6				2	3
	6	1	6				7	0
	6	1	9				11	0
	8	2	7				8	0
	8	1	5				5	1
	6	2	3				4	1
		0	6				4	1
		0	0				1	1
		0	6				9	0
		0	7				3	0
		0					7	1
		3					3	3
		0						0
		1						0
		0						0
		1						1
		1						0
		0						2
		0						2
		0						3
		2						1
		0						2
		0						0
		2						0
		0						1
		0						1
		1						0
		1						0
		1						1
		1						1
		3						1
		0						0
		1						0
		1						1
		1						0
		0						0
		3						0
		1						2
		1						1
		2						1
		0						0
		4						0
		0						2
		0						3
		0						4
		0						3
		0						1
		0						1
		0						3
		1						2
		2						0
		2						4
		1						3
		1						3
		1						1
		1						0
		0						2
		0						4
		0						0
		0						1
		0						1
		2						0
		0						0
		1						0
		1						0
		2						0
		2						0
		2						1
		2						1
		1						1
		0						0
		0						0
		1						1
		0						0
		0						1
		1						1
		1						2
		0						1
		0						2
		2						2
		0						1
		2						0
		0						0
		1						2
		4						0
		3						1
		1
		2
		1
		2
		2
		1
		2
		3
		0
		0
		0
		1
		1
		2
		1
		1
		0
		1
		1
		0
		1
		0
		3
		0
		1
		5
		1
		1
		0
		2
		0

## Sheet: Fig. 5a
Fig. 5 – The bitopic IM protein SctD reacts to low external pH
quantification of foci per bacterium
	pH7 before	pH4	pH 7 after
Average	4.19017	3.33974	4.09188
St.dev.	1.73456	2.06361	1.98447
T-Test pH 7 before/pH 4	1.66315e-11
T-Test pH 7 before/after	0.420511
T-Test pH 4/pH 7 after	1.82678e-08
n:	468	468	468
Number of foci /bacterium	pH7 before	pH4	pH 7 after
	3	2	4
	5	0	3
	3	2	3
	4	3	5
	4	2	5
	2	2	2
	2	0	0
	7	5	2
	3	1	1
	5	2	3
	3	2	0
	6	2	5
	2	2	2
	2	4	1
	2	2	2
	3	2	2
	2	2	3
	4	1	3
	3	2	4
	5	4	0
	5	2	4
	4	5	5
	5	0	5
	3	2	3
	4	2	4
	2	3	3
	7	4	3
	3	1	5
	3	3	6
	5	3	5
	6	5	5
	6	3	5
	2	3	4
	3	1	2
	2	2	3
	4	2	7
	5	3	1
	8	3	3
	3	2	3
	4	1	4
	5	0	4
	3	1	4
	3	6	8
	4	3	4
	3	3	5
	7	5	8
	5	1	6
	7	3	3
	2	0	3
	7	5	0
	3	3	4
	5	3	2
	5	3	3
	3	3	2
	4	5	1
	5	6	5
	4	3	6
	3	3	5
	6	4	4
	8	5	9
	3	3	4
	4	3	3
	7	3	0
	3	4	2
	4	4	6
	6	10	9
	2	2	2
	2	2	2
	5	4	8
	2	3	2
	6	1	4
	9	5	5
	3	3	4
	5	4	4
	1	2	2
	4	1	5
	2	3	3
	5	6	3
	4	2	3
	4	3	5
	2	2	3
	4	3	4
	3	4	5
	6	7	7
	2	1	3
	3	6	6
	3	4	2
	5	5	7
	2	5	5
	3	1	3
	3	1	2
	3	5	6
	3	2	2
	8	7	5
	3	2	4
	7	4	9
	5	4	5
	3	0	1
	7	5	4
	5	3	8
	3	1	4
	5	4	6
	5	3	6
	3	3	0
	4	2	4
	5	5	6
	6	7	6
	4	2	6
	4	2	6
	5	4	6
	2	0	0
	5	4	5
	5	6	5
	2	0	3
	5	7	2
	2	5	6
	6	4	6
	2	0	2
	2	3	0
	3	1	3
	6	4	5
	6	0	6
	3	1	5
	2	1	2
	3	3	1
	7	6	5
	4	5	3
	5	6	9
	6	4	9
	5	7	4
	3	2	2
	4	3	2
	6	6	5
	2	4	5
	5	9	9
	4	2	3
	3	4	3
	5	2	5
	2	1	3
	2	2	3
	4	2	4
	4	6	5
	5	2	0
	8	6	3
	1	0	3
	4	3	4
	6	5	5
	3	3	2
	3	0	4
	4	3	4
	2	4	5
	3	0	2
	4	3	2
	3	2	5
	3	3	2
	4	2	5
	4	3	5
	1	2	0
	6	2	4
	1	1	1
	4	3	6
	3	4	2
	4	3	4
	1	0	1
	5	5	4
	4	2	3
	6	5	8
	3	1	2
	3	2	4
	4	6	4
	4	5	4
	2	2	2
	2	2	2
	5	4	4
	6	3	6
	1	2	0
	5	4	5
	1	0	4
	2	2	1
	2	2	1
	3	1	2
	2	1	1
	2	1	1
	6	4	2
	5	3	7
	3	2	3
	5	4	4
	6	6	5
	1	2	2
	1	0	1
	1	0	3
	4	3	4
	6	5	5
	3	3	2
	3	0	4
	4	3	4
	2	4	5
	3	0	2
	4	3	2
	3	2	5
	3	3	2
	4	2	5
	4	3	5
	1	2	0
	6	2	4
	1	1	1
	4	3	6
	3	4	2
	4	3	4
	1	0	1
	5	5	4
	4	2	3
	6	5	8
	3	1	2
	3	2	4
	4	6	4
	4	5	4
	2	2	2
	2	2	2
	5	4	4
	6	3	6
	1	2	0
	5	4	5
	1	0	4
	2	2	1
	2	2	1
	3	1	2
	2	1	1
	2	1	1
	6	4	2
	5	3	7
	3	2	3
	5	4	4
	6	6	5
	1	2	2
	1	0	1
	4	3	4
	4	3	4
	2	0	3
	2	0	1
	2	2	2
	1	2	3
	3	4	4
	5	4	5
	2	1	1
	4	0	5
	2	1	3
	3	0	2
	4	3	5
	3	3	5
	5	3	4
	4	0	0
	1	2	1
	5	3	4
	2	3	1
	3	4	5
	6	6	5
	5	4	4
	3	3	2
	2	0	0
	3	2	4
	3	2	3
	2	1	4
	2	0	0
	6	4	4
	3	3	4
	2	1	3
	7	2	8
	4	1	4
	4	1	4
	6	3	7
	4	4	3
	5	4	3
	3	2	2
	6	6	7
	5	4	6
	3	3	2
	4	3	3
	3	3	2
	4	5	3
	6	5	6
	3	4	3
	6	4	5
	4	3	4
	3	2	3
	5	3	4
	11	7	9
	4	4	4
	3	3	3
	4	3	4
	7	5	7
	7	2	4
	4	4	4
	3	2	2
	5	3	5
	4	3	3
	7	3	5
	5	6	4
	5	3	5
	4	3	4
	4	4	4
	6	4	6
	6	5	6
	3	2	4
	8	5	7
	6	5	5
	4	5	5
	6	2	6
	5	5	5
	4	2	3
	5	4	5
	5	3	3
	11	5	9
	2	1	2
	4	5	4
	11	6	8
	6	1	6
	6	4	6
	3	4	3
	3	2	2
	1	1	2
	4	5	5
	5	6	4
	4	3	3
	3	2	4
	5	2	4
	6	6	5
	6	3	3
	4	4	5
	5	5	5
	4	2	3
	2	0	3
	2	0	3
	5	6	5
	9	10	8
	6	1	6
	5	2	5
	7	5	8
	5	3	4
	4	2	5
	4	2	4
	4	0	3
	5	1	4
	4	1	3
	5	1	5
	6	4	4
	9	2	9
	8	4	10
	4	3	3
	3	4	3
	4	2	4
	8	5	11
	5	2	2
	4	2	4
	4	2	4
	7	2	5
	5	3	5
	4	2	5
	4	2	4
	5	2	2
	4	3	5
	4	0	7
	5	2	3
	6	2	3
	5	0	4
	4	3	4
	5	4	5
	4	4	2
	5	1	7
	3	0	4
	6	2	4
	6	3	5
	7	4	7
	6	4	5
	7	1	7
	6	2	4
	7	5	7
	5	1	5
	5	7	7
	4	2	4
	5	3	5
	3	1	4
	7	4	7
	7	3	7
	4	2	4
	5	5	6
	5	4	5
	4	7	7
	4	6	5
	8	6	7
	4	8	7
	4	3	5
	7	8	7
	4	6	6
	5	8	7
	5	8	5
	3	5	4
	4	4	7
	5	4	5
	4	3	3
	4	6	5
	5	6	5
	4	1	6
	8	8	7
	6	5	7
	6	7	8
	7	9	9
	8	8	7
	2	6	5
	6	5	6
	3	7	3
	3	4	4
	3	1	3
	3	2	4
	4	5	3
	5	4	7
	3	4	3
	6	8	8
	3	3	4
	4	4	3
	4	5	6
	3	7	4
	4	3	4
	5	6	5
	3	5	3
	3	8	5
	1	0	0
	5	7	6
	6	5	5
	5	3	4
	5	8	6
	4	7	5
	6	6	5
	5	4	4
	4	4	4
	5	5	3
	6	8	6
	5	4	6
	6	5	4
	5	6	6
	7	8	6
	1	6	4
	4	4	4
	4	4	3
	5	4	6
	6	8	8
	6	8	5
	4	6	5
	3	4	2
	6	7	2
	4	7	4
	4	7	4
	5	8	4
	6	7	6
	5	7	4
	5	4	4
	3	3	3
	3	4	3
	4	4	4
	4	6	4
	3	2	5
	5	4	4
	6	9	6
	5	7	3
	4	5	6
	4	5	5
	3	3	3
	5	6	6

## Sheet: Fig. 5b
Fig. 5 – The bitopic IM protein SctD reacts to low external pH
PAmCherry-SctD dynamics in Y. enterocolitica and histograms of the mean jump distances (MJD) of PAmCherry-SctD
		X		Y1		Y2			Pie chart						Figure inset
											static (red)	free (violet)	free (blue)				X		Y1		Y2
	pH 7	Mean Jump Distance (nm)		Proportion of tracks immobile fraction (red)		Proportion of tracks mobile fraction (violet and blue)				pH 7	0.92	0.05	0.03
																pH 7	Mean Jump Distance (nm)		Proportion of tracks immobile fraction (red)		Proportion of tracks mobile fraction (violet and blue)
		7.5		0.04129
		22.5		0.24408		0				pH 4	static (red)	free (violet)	free (blue)				7.5		0.04952
		37.5		0.1996		0.00556					0.52	0.05	0.43				22.5		0.45718
		52.5		0.08704		0.01634											37.5		0.38084		0.0169
		67.5		0.02385		0.03285											52.5		0.02762		0.05709
		82.5		0.00184		0.03888											67.5		0.00585		0.00723
		97.5		0.000301417		0.04515											82.5		0		0.00947
		112.5				0.03965											97.5		0.000606		0.00998
		127.5				0.02967											112.5				0.00739
		142.5				0.02495											127.5				0.00542
		157.5				0.01641											142.5				0.006
		172.5				0.01098											157.5				0.00178
		187.5				0.01236											172.5				0.00348
		202.5				0.0067											187.5				0.00321
		217.5				0.00817											202.5				0.000314
		232.5				0.01263											217.5				0.00107
		247.5				0.01356											232.5				0.0026
		262.5				0.01222											247.5				0.000314
		277.5				0.01266											262.5				0.00138
		292.5				0.01119											277.5				0.000404
		307.5				0.00985											292.5				0.00277
		322.5				0.00717											307.5				0.000314
		337.5				0.00646											322.5				0.000314
		352.5				0.00372											337.5				0.000803
		367.5				0.00519											352.5				0
		382.5				0.00459											367.5				0
		397.5				0.000737											382.5				0
		412.5				0.00251											397.5				0
		427.5				0.00134											412.5				0.000354
		442.5				0.00131
		457.5				0.00151
		472.5				0.00144
		487.5				0.00141
		502.5				0.00104											X		Y1		Y2
		517.5				0.00121
		532.5				0.000669										pH 4	Mean Jump Distance (nm)		Proportion of tracks immobile fraction (red)		Proportion of tracks mobile fraction (violet and blue)
		547.5				0.000234
		562.5				0.000335											7.5		0.00627
		577.5				0											22.5		0.32338		0.00854
		592.5				0.000268											37.5		0.09142		0.08432
		607.5				0.00107											52.5		0.08636		0.02376
																	67.5		0.00842		0.06263
																	82.5		0.00153		0.12682
																	97.5				0.09272
		X		Y1		Y2											112.5				0.08368
																	127.5				0.05268
	pH 4	Mean Jump Distance (nm)		Proportion of tracks immobile fraction (red)		Proportion of tracks mobile fraction (violet and blue)											142.5				0.01578
																	157.5				0.00179
		7.5		0.0079													172.5				0
		22.5		0.12057		0.000212											187.5				0.000404
		37.5		0.13071		0.00375											202.5				0
		52.5		0.06444		0.03133											217.5				0
		67.5		0.01544		0.06263											232.5				0.000618
		82.5		0.00139		0.083											247.5				0.000943
		97.5				0.07625											262.5				0.000404
		112.5				0.07631											277.5				0
		127.5				0.05827											292.5				0
		142.5				0.03411											307.5				0
		157.5				0.02506											322.5				0
		172.5				0.0175											337.5				0.000314
		187.5				0.01059											352.5				0
		202.5				0.00726											367.5				0.000404
		217.5				0.00984
		232.5				0.01202
		247.5				0.01208
		262.5				0.01532
		277.5				0.01701
		292.5				0.0145
		307.5				0.01408
		322.5				0.0158
		337.5				0.0129
		352.5				0.00869
		367.5				0.00748
		382.5				0.00406
		397.5				0.00502
		412.5				0.00381
		427.5				0.00203
		442.5				0.00176
		457.5				0.00233
		472.5				0.00185
		487.5				0.00121
		502.5				0.000908
		517.5				0.000636
		532.5				0.00154
		547.5				0.0017
		562.5				0.00121
		577.5				0.000938
		592.5				0.00124
		607.5				0.000242
		622.5				0.00309

## Sheet: Fig. 6
Fig. 6 – The effect of external pH on the assembly of cytosolic T3SS components is species-specific
Condition	Cells with foci	Total number of cells	Fraction of cells with foci			Avg. fraction of cells with foci	st.dev.		ttest
P. aeruginosa pH 4	3	11	0.272727		Pseudo pH 4	0.201528	0.09117		0.0531359
P. aeruginosa pH 4	0	8	0		Pseudo pH 7	0.264691	0.126664
P. aeruginosa pH 4	3.5	12.5	0.28			Foci
P. aeruginosa pH 4	1.5	12	0.125		Shigella pH 4	0.129222	0.11814		6.40395e-16
P. aeruginosa pH 4	4	17.5	0.228571		Shigella pH 7	0.758356	0.207238
P. aeruginosa pH 4	2	18	0.111111			Foci
P. aeruginosa pH 4	0.5	12	0.0416667		Yersinia pH 4	0.0825679	0.0579604		1.68106e-44
P. aeruginosa pH 4	5	20.5	0.243902		Yersinia pH 7	1	0
P. aeruginosa pH 4	3.5	21.5	0.162791
P. aeruginosa pH 4	1	14.5	0.0689655			average ratio cells with foci		st.dev.		Total number of bacteria
P. aeruginosa pH 4	7	20	0.35			pH 7	pH 4	pH 7	pH 4	pH 7	pH 4
P. aeruginosa pH 4	9	26	0.346154		Yersinia	1	0.0825679	0	0.0579604	1143	1270
P. aeruginosa pH 4	5	20	0.25		Shigella	0.758356	0.129222	0.207238	0.11814	530	691
P. aeruginosa pH 4	8	34.5	0.231884		Pseudomonas	0.264691	0.201528	0.126664	0.09117	1078	926
P. aeruginosa pH 4	12	46.5	0.258065
P. aeruginosa pH 4	5.5	17.5	0.314286
P. aeruginosa pH 4	2.5	10	0.25
P. aeruginosa pH 4	1	9	0.111111
P. aeruginosa pH 4	3.5	12	0.291667
P. aeruginosa pH 4	29	132	0.219697
P. aeruginosa pH 4	14	98.5	0.142132
P. aeruginosa pH 4	12	49.5	0.242424
P. aeruginosa pH 4	9	70	0.128571
P. aeruginosa pH 4	23	105	0.219048
P. aeruginosa pH 4	19	128	0.148438
P. aeruginosa pH 7	2.5	15	0.166667
P. aeruginosa pH 7	0	5.5	0
P. aeruginosa pH 7	6	16	0.375
P. aeruginosa pH 7	1	13	0.0769231
P. aeruginosa pH 7	2.5	11.5	0.217391
P. aeruginosa pH 7	2	10.5	0.190476
P. aeruginosa pH 7	5.5	15	0.366667
P. aeruginosa pH 7	0.5	12	0.0416667
P. aeruginosa pH 7	7	20.5	0.341463
P. aeruginosa pH 7	5	9	0.555556
P. aeruginosa pH 7	3.5	19	0.184211
P. aeruginosa pH 7	5.5	11.5	0.478261
P. aeruginosa pH 7	4.5	11	0.409091
P. aeruginosa pH 7	3	11.5	0.26087
P. aeruginosa pH 7	5.5	21	0.261905
P. aeruginosa pH 7	4	14.5	0.275862
P. aeruginosa pH 7	2.5	16.5	0.151515
P. aeruginosa pH 7	8	31	0.258065
P. aeruginosa pH 7	7	17	0.411765
P. aeruginosa pH 7	8.5	25	0.34
P. aeruginosa pH 7	43	194	0.221649
P. aeruginosa pH 7	47.5	195	0.24359
P. aeruginosa pH 7	29	110.5	0.262443
P. aeruginosa pH 7	32	119	0.268908
P. aeruginosa pH 7	39.5	153.5	0.257329
S. flexneri pH 4	1	31	0.0322581
S. flexneri pH 4	5	40	0.125
S. flexneri pH 4	4	48	0.0833333
S. flexneri pH 4	4	33	0.121212
S. flexneri pH 4	2	41	0.0487805
S. flexneri pH 4	1	24	0.0416667
S. flexneri pH 4	0	4	0
S. flexneri pH 4	0	5	0
S. flexneri pH 4	1	6	0.166667
S. flexneri pH 4	0	6	0
S. flexneri pH 4	1	8	0.125
S. flexneri pH 4	0	9	0
S. flexneri pH 4	3	6	0.5
S. flexneri pH 4	3	10	0.3
S. flexneri pH 4	1	11	0.0909091
S. flexneri pH 4	1	12	0.0833333
S. flexneri pH 4	8	64	0.125
S. flexneri pH 4	10	50	0.2
S. flexneri pH 4	14	47	0.297872
S. flexneri pH 4	4	85	0.0470588
S. flexneri pH 4	12	52	0.230769
S. flexneri pH 4	12	58	0.206897
S. flexneri pH 4	6	41	0.146341
S. flexneri pH 7	16	22	0.727273
S. flexneri pH 7	7	30	0.233333
S. flexneri pH 7	7	17	0.411765
S. flexneri pH 7	14	21	0.666667
S. flexneri pH 7	6	19	0.315789
S. flexneri pH 7	3	5	0.6
S. flexneri pH 7	5	5	1
S. flexneri pH 7	3	4	0.75
S. flexneri pH 7	9	10	0.9
S. flexneri pH 7	21	26	0.807692
S. flexneri pH 7	17	20	0.85
S. flexneri pH 7	30	31	0.967742
S. flexneri pH 7	26	27	0.962963
S. flexneri pH 7	32	33	0.969697
S. flexneri pH 7	45	48	0.9375
S. flexneri pH 7	19	24	0.791667
S. flexneri pH 7	14	22	0.636364
S. flexneri pH 7	15	20	0.75
S. flexneri pH 7	20	22	0.909091
S. flexneri pH 7	25	31	0.806452
S. flexneri pH 7	13	15	0.866667
S. flexneri pH 7	20	32	0.625
S. flexneri pH 7	44	46	0.956522
Y. enterocolitica pH 7	62	62	1
Y. enterocolitica pH 7	36	36	1
Y. enterocolitica pH 7	59	59	1
Y. enterocolitica pH 7	77	77	1
Y. enterocolitica pH 7	42	42	1
Y. enterocolitica pH 7	63	63	1
Y. enterocolitica pH 7	51	51	1
Y. enterocolitica pH 7	36	36	1
Y. enterocolitica pH 7	37	37	1
Y. enterocolitica pH 7	31	31	1
Y. enterocolitica pH 7	35	35	1
Y. enterocolitica pH 7	18	18	1
Y. enterocolitica pH 7	59	59	1
Y. enterocolitica pH 7	48	48	1
Y. enterocolitica pH 7	62	62	1
Y. enterocolitica pH 7	37	37	1
Y. enterocolitica pH 7	75	75	1
Y. enterocolitica pH 7	63	63	1
Y. enterocolitica pH 7	52	52	1
Y. enterocolitica pH 7	127	127	1
Y. enterocolitica pH 7	73	73	1
Y. enterocolitica pH 4	0	30	0
Y. enterocolitica pH 4	0	18	0
Y. enterocolitica pH 4	0	13	0
Y. enterocolitica pH 4	2	22	0.0909091
Y. enterocolitica pH 4	0	32	0
Y. enterocolitica pH 4	0	13	0
Y. enterocolitica pH 4	11	80	0.1375
Y. enterocolitica pH 4	12	83	0.144578
Y. enterocolitica pH 4	13	93	0.139785
Y. enterocolitica pH 4	7	79	0.0886076
Y. enterocolitica pH 4	12	63	0.190476
Y. enterocolitica pH 4	9	68	0.132353
Y. enterocolitica pH 4	8	52	0.153846
Y. enterocolitica pH 4	6	43	0.139535
Y. enterocolitica pH 4	5	107	0.046729
Y. enterocolitica pH 4	6	42	0.142857
Y. enterocolitica pH 4	4	72	0.0555556
Y. enterocolitica pH 4	9	110	0.0818182
Y. enterocolitica pH 4	5	69	0.0724638
Y. enterocolitica pH 4	4	67	0.0597015
Y. enterocolitica pH 4	3	56	0.0535714
Y. enterocolitica pH 4	5	58	0.0862069

## Sheet: Fig. 7a
Fig. 7a

## Sheet: Suppl. Fig. 1
Suppl. Fig. 1 – Y. enterocolitica growth stops at pH 4, and can be resumed in neutral pH
OD measurements
Replicate 1	time (min)	pH 7-7-7	pH 7-4-7	pH 7-4-4
	30	0.18	0.18	0.18
	60	0.27	0.27	0.27
	90	0.33	0.33	0.33
	120	0.66	0.24	0.21
	150	0.93	0.27	0.18
	180	1.29	0.18	0.24
	210	1.62	0.18	0.18
	240	2.1	0.3	0.18
	270	2.4	0.42	0.18
Replicate 2	time (min)
	30	0.18	0.18	0.18
	60	0.3	0.3	0.3
	90	0.33	0.33	0.33
	120	0.72	0.21	0.18
	150	1.02	0.24	0.24
	180	1.44	0.18	0.24
	210	2.04	0.24	0.18
	240	1.5	0.3	0.18
	270	2.28	0.54	0.12
Replicate 3	time (min)
	30	0.1269	0.1269	0.1269
	60	0.249	0.249	0.249
	90	0.2853	0.2853	0.2853
	120	0.381225	0.29394	0.29394
	150	0.59064	0.28566	0.28566
	180	0.73485	0.296355	0.296355
	210	0.761363	0.348347	0.306291
	240	0.916096	0.324938	0.314226
	270	1.00933	0.355885	0.328906

[truncated: 12 more sheets: Suppl. Fig. 2, Suppl. Fig. 3a, Suppl. Fig. 7, Suppl. Fig. 12, Suppl. Fig. 13a, Suppl. Fig. 13c, Suppl. Fig. 13d, Suppl. Fig. 14, Suppl. Fig. 15a, Suppl. Fig. 15b, Suppl. Fig. 16, Suppl. Fig. 20]
